# Supplementary material for: 1-Phenyl-6,7,8,9-hexa­hydro-1H,5H-cyclo­hepta­[1′,2′:2,3]pyrido[6,5-c]pyrazol-4-amine: a new tacrine analogue
Source: Acta Crystallogr Sect E Struct Rep Online. 2008 May 10;64(Pt 6):o1056. doi: 10.1107/S1600536808013366 (PMC2961386; doi:10.1107/S1600536808013366)
Supplement: Supplementary file 1 [file e-64-o1056-sup1.cif]

##############################################################################
###                                                                        ###
###        Electronic paper (Acta Crystallographica Section E)             ###
###                                                                        ###
##############################################################################
#                                                                            #
# This CIF contains the data in a paper accepted for publication in Acta     #
# Crystallographica Section E. It conforms to the requirements of Notes      #
# for Authors for Section E, and has been peer reviewed under the auspices   #
# of the IUCr Commission on Journals.                                        #
#                                                                            #
# Full details of the Crystallographic Information File format               #
# are given in the paper "The Crystallographic Information File (CIF):       #
# a New Standard Archive File for Crystallography" by S. R. Hall, F. H.      #
# Allen and I. D. Brown [Acta Cryst. (1991), A47, 655-685].                  #
#                                                                            #
# The current version of the core CIF dictionary is obtainable from          #
# ftp://ftp.iucr.org/pub/cif_core.dic. The current version number is 2.4.    #
#                                                                            #
# Software is freely available for graphical display of the structure(s) in  #
# this CIF.  For information consult the CIF home page http://www.iucr.org/  #
# cif/home.html                                                              #
#                                                                            #
# This file may be used for bona fide research purposes within the           #
# scientific community so long as proper attribution is given to the journal # 
# article from which it was obtained.                                        #
#                                                                            #
##############################################################################
                                             
data_I
_audit_creation_method     SHELXL97
_chemical_name_systematic
;
1-Phenyl-6,7,8,9-hexahydro-1H,5H-cyclohepta[1',2':2,3]pyrido[6,5-c]pyrazol-
4-amine
;
_chemical_name_common     ?
_chemical_formula_moiety     'C17 H18 N4'
_chemical_formula_sum     'C17 H18 N4'
_chemical_formula_iupac     'C17 H18 N4'
_chemical_formula_weight     278.35
_chemical_melting_point     ?
_symmetry_cell_setting     monoclinic
_symmetry_space_group_name_H-M     'P 21/a'
_symmetry_space_group_name_Hall     '-P 2yab'
loop_
    _symmetry_equiv_pos_as_xyz
    'x, y, z'
    '-x+1/2, y+1/2, -z'
    '-x, -y, -z'
    'x-1/2, -y-1/2, z'
_cell_length_a     13.694(13)
_cell_length_b     6.888(6)
_cell_length_c     16.929(16)
_cell_angle_alpha     90.00
_cell_angle_beta     112.417(12)
_cell_angle_gamma     90.00
_cell_volume     1476(2)
_cell_formula_units_Z     4
_cell_measurement_reflns_used     2169
_cell_measurement_theta_min     2.6
_cell_measurement_theta_max     27.9
_cell_measurement_temperature     293(2)
_exptl_crystal_description     platelet
_exptl_crystal_colour     colorless
_exptl_crystal_size_max     0.24
_exptl_crystal_size_mid     0.18
_exptl_crystal_size_min     0.10
_exptl_crystal_density_diffrn     1.252
_exptl_crystal_density_meas     ?
_exptl_crystal_density_method     'not measured'
_exptl_crystal_F_000     592
_exptl_absorpt_coefficient_mu     0.077
_exptl_absorpt_correction_type     multi-scan
_exptl_absorpt_process_details     '(Jacobson, 1998)'
_exptl_absorpt_correction_T_min     0.9817
_exptl_absorpt_correction_T_max     0.9923
_exptl_special_details
;
;
_diffrn_ambient_temperature     293(2)
_diffrn_radiation_type     MoK\a
_diffrn_radiation_wavelength     0.71070
_diffrn_radiation_source     'rotating anode'
_diffrn_radiation_monochromator     confocal
_diffrn_measurement_device_type     'Rigaku Saturn'
_diffrn_measurement_method     \w
_diffrn_detector_area_resol_mean     7.31
_diffrn_reflns_number     10708
_diffrn_reflns_av_R_equivalents     0.0449
_diffrn_reflns_av_sigmaI/netI     0.0370
_diffrn_reflns_theta_min     1.30
_diffrn_reflns_theta_max     25.00
_diffrn_reflns_theta_full     25.00
_diffrn_measured_fraction_theta_max     0.997
_diffrn_measured_fraction_theta_full     0.997
_diffrn_reflns_limit_h_min     -16
_diffrn_reflns_limit_h_max     16
_diffrn_reflns_limit_k_min     -8
_diffrn_reflns_limit_k_max     8
_diffrn_reflns_limit_l_min     -20
_diffrn_reflns_limit_l_max     20
_diffrn_standards_number     ?
_diffrn_standards_interval_count     ?
_diffrn_standards_interval_time     ?
_diffrn_standards_decay_%     ?
_refine_special_details
;
Refinement of <i>F</i>^2^ against ALL reflections. The weighted <i>R</i>-factor
<i>wR</i> and goodness of fit <i>S</i> are based on <i>F</i>^2^, conventional
<i>R</i>-factors <i>R</i> are based on <i>F</i>, with <i>F</i> set to zero for
negative <i>F</i>^2^. The threshold expression of <i>F</i>^2^ >
\s(<i>F</i>^2^) is used only for calculating <i>R</i>-factors(gt) <i>etc</i>.
and is not relevant to the choice of reflections for refinement.
<i>R</i>-factors based on <i>F</i>^2^ are statistically about twice as large
as those based on <i>F</i>, and <i>R</i>- factors based on ALL data will be
even larger.
;
_reflns_number_total     2593
_reflns_number_gt     2004
_reflns_threshold_expression     I>2\s(I)
_refine_ls_structure_factor_coef     Fsqd
_refine_ls_matrix_type     full
_refine_ls_R_factor_all     0.0832
_refine_ls_R_factor_gt     0.0637
_refine_ls_wR_factor_gt     0.1501
_refine_ls_wR_factor_ref     0.1622
_refine_ls_goodness_of_fit_ref     1.127
_refine_ls_restrained_S_all     1.127
_refine_ls_number_reflns     2593
_refine_ls_number_parameters     190
_refine_ls_number_restraints     0
_refine_ls_hydrogen_treatment     constr
_refine_ls_weighting_scheme     calc
_refine_ls_weighting_details
         'calc w=1/[\s^2^(Fo^2^)+(0.0737P)^2^+0.1595P] where P=(Fo^2^+2Fc^2^)/3'
_atom_sites_solution_hydrogens     geom
_atom_sites_solution_primary     direct
_atom_sites_solution_secondary     difmap
_refine_ls_shift/su_max     0.001
_refine_ls_shift/su_mean     0.000
_refine_diff_density_max     0.127
_refine_diff_density_min     -0.156
_refine_ls_extinction_method     none
_refine_ls_extinction_coef     ?
loop_
    _atom_type_symbol
    _atom_type_description
    _atom_type_scat_dispersion_real
    _atom_type_scat_dispersion_imag
    _atom_type_scat_source
    'C' 'C' 0.0033 0.0016
                         'International Tables Vol C Tables 4.2.6.8 and 6.1.1.4'
    'H' 'H' 0.0000 0.0000
                         'International Tables Vol C Tables 4.2.6.8 and 6.1.1.4'
    'N' 'N' 0.0061 0.0033
                         'International Tables Vol C Tables 4.2.6.8 and 6.1.1.4'
_computing_data_collection     'CrystalClear (Rigaku, 2004)'
_computing_cell_refinement     'CrystalClear (Rigaku, 2004)'
_computing_data_reduction     'CrystalClear (Rigaku, 2004)'
_computing_structure_solution     'SHELXS97 (Sheldrick, 2008)'
_computing_structure_refinement     'SHELXL97 (Sheldrick, 2008)'
_computing_molecular_graphics
;
ORTEPIII (Burnett & Johnson, 1996), ORTEP-3 for Windows (Farrugia,
1997) and
PLATON (Spek, 2003)
;
_computing_publication_material     'SHELXL97 (Sheldrick, 2008)'
loop_
    _atom_site_type_symbol
    _atom_site_label
    _atom_site_fract_x
    _atom_site_fract_y
    _atom_site_fract_z
    _atom_site_U_iso_or_equiv
    _atom_site_adp_type
    _atom_site_calc_flag
    _atom_site_refinement_flags
    _atom_site_occupancy
    _atom_site_disorder_assembly
    _atom_site_disorder_group
    N N1 0.22712(17) -0.0370(3) 0.14030(12) 0.0759(7) Uani d . 1 . .
    H H1A 0.2063 -0.1288 0.1645 0.091 Uiso calc R 1 . .
    H H1B 0.2046 -0.0315 0.0855 0.091 Uiso calc R 1 . .
    N N2 0.43578(14) 0.4015(3) 0.28441(11) 0.0555(5) Uani d . 1 . .
    N N3 0.41678(14) 0.5193(3) 0.14393(11) 0.0561(5) Uani d . 1 . .
    N N4 0.36441(16) 0.4614(3) 0.06027(11) 0.0659(6) Uani d . 1 . .
    C C1 0.29571(17) 0.0997(3) 0.18869(13) 0.0520(6) Uani d . 1 . .
    C C2 0.32949(16) 0.2498(3) 0.14847(13) 0.0506(6) Uani d . 1 . .
    C C3 0.39672(16) 0.3917(3) 0.19859(13) 0.0497(5) Uani d . 1 . .
    C C4 0.40415(17) 0.2541(3) 0.32127(13) 0.0536(6) Uani d . 1 . .
    C C5 0.33628(16) 0.1021(3) 0.27801(13) 0.0517(6) Uani d . 1 . .
    C C6 0.31279(19) 0.3022(4) 0.06373(14) 0.0633(7) Uani d . 1 . .
    H H6 0.2703 0.2325 0.0159 0.076 Uiso calc R 1 . .
    C C7 0.47904(17) 0.6919(3) 0.16101(15) 0.0553(6) Uani d . 1 . .
    C C8 0.5064(2) 0.7724(4) 0.09698(17) 0.0709(7) Uani d . 1 . .
    H H8 0.4837 0.7154 0.0432 0.085 Uiso calc R 1 . .
    C C9 0.5679(2) 0.9391(4) 0.1146(2) 0.0841(9) Uani d . 1 . .
    H H9 0.5862 0.9938 0.0719 0.101 Uiso calc R 1 . .
    C C10 0.6020(2) 1.0244(4) 0.1935(2) 0.0856(9) Uani d . 1 . .
    H H10 0.6434 1.1359 0.2045 0.103 Uiso calc R 1 . .
    C C11 0.5746(2) 0.9436(4) 0.25592(19) 0.0801(8) Uani d . 1 . .
    H H11 0.5973 1.0013 0.3096 0.096 Uiso calc R 1 . .
    C C12 0.51355(18) 0.7772(4) 0.24043(16) 0.0650(7) Uani d . 1 . .
    H H12 0.4959 0.7232 0.2836 0.078 Uiso calc R 1 . .
    C C13 0.4445(2) 0.2642(4) 0.41739(14) 0.0737(8) Uani d . 1 . .
    H H13A 0.4970 0.3665 0.4371 0.088 Uiso calc R 1 . .
    H H13B 0.4791 0.1426 0.4409 0.088 Uiso calc R 1 . .
    C C14 0.3584(2) 0.3027(4) 0.45167(17) 0.0882(9) Uani d . 1 . .
    H H14A 0.3908 0.3592 0.5082 0.106 Uiso calc R 1 . .
    H H14B 0.3100 0.3982 0.4152 0.106 Uiso calc R 1 . .
    C C15 0.2955(2) 0.1271(5) 0.45736(17) 0.0860(9) Uani d . 1 . .
    H H15A 0.2447 0.1677 0.4812 0.103 Uiso calc R 1 . .
    H H15B 0.3433 0.0359 0.4971 0.103 Uiso calc R 1 . .
    C C16 0.2365(2) 0.0213(4) 0.37396(15) 0.0755(8) Uani d . 1 . .
    H H16A 0.1836 0.1081 0.3359 0.091 Uiso calc R 1 . .
    H H16B 0.1997 -0.0886 0.3856 0.091 Uiso calc R 1 . .
    C C17 0.3059(2) -0.0518(4) 0.32817(15) 0.0671(7) Uani d . 1 . .
    H H17A 0.3699 -0.1066 0.3702 0.081 Uiso calc R 1 . .
    H H17B 0.2689 -0.1552 0.2894 0.081 Uiso calc R 1 . .
loop_
    _atom_site_aniso_label
    _atom_site_aniso_U_11
    _atom_site_aniso_U_22
    _atom_site_aniso_U_33
    _atom_site_aniso_U_12
    _atom_site_aniso_U_13
    _atom_site_aniso_U_23
    N1 0.0947(16) 0.0801(15) 0.0543(12) -0.0340(12) 0.0301(12) -0.0143(10)
    N2 0.0539(11) 0.0634(12) 0.0483(11) -0.0081(9) 0.0185(9) -0.0006(9)
    N3 0.0578(12) 0.0610(12) 0.0471(11) -0.0037(9) 0.0173(9) 0.0050(9)
    N4 0.0722(14) 0.0747(14) 0.0465(11) -0.0064(11) 0.0178(10) 0.0053(10)
    C1 0.0523(13) 0.0573(13) 0.0484(12) -0.0041(11) 0.0214(11) -0.0058(10)
    C2 0.0503(13) 0.0581(14) 0.0429(12) 0.0013(11) 0.0171(10) 0.0002(10)
    C3 0.0476(13) 0.0577(13) 0.0447(12) -0.0002(11) 0.0186(10) 0.0035(10)
    C4 0.0493(13) 0.0676(15) 0.0439(12) -0.0047(11) 0.0177(10) 0.0006(10)
    C5 0.0530(13) 0.0555(13) 0.0485(12) -0.0017(11) 0.0217(10) 0.0010(10)
    C6 0.0683(16) 0.0724(16) 0.0447(13) -0.0090(13) 0.0166(11) -0.0012(11)
    C7 0.0480(13) 0.0531(13) 0.0633(14) 0.0038(11) 0.0195(11) 0.0097(11)
    C8 0.0694(16) 0.0731(17) 0.0712(16) 0.0035(14) 0.0278(14) 0.0164(13)
    C9 0.081(2) 0.0758(19) 0.103(2) -0.0069(16) 0.0428(18) 0.0252(17)
    C10 0.081(2) 0.0668(18) 0.110(2) -0.0146(15) 0.0371(18) 0.0020(17)
    C11 0.0773(19) 0.0689(17) 0.096(2) -0.0126(14) 0.0348(16) -0.0040(15)
    C12 0.0638(16) 0.0633(16) 0.0712(16) -0.0039(12) 0.0294(13) 0.0000(12)
    C13 0.0709(17) 0.098(2) 0.0462(13) -0.0243(15) 0.0163(12) -0.0020(13)
    C14 0.111(2) 0.102(2) 0.0664(17) -0.0358(18) 0.0502(17) -0.0252(15)
    C15 0.098(2) 0.106(2) 0.0694(17) -0.0220(18) 0.0490(17) -0.0144(15)
    C16 0.0798(18) 0.0903(19) 0.0643(16) -0.0226(15) 0.0364(14) -0.0022(14)
    C17 0.0829(18) 0.0652(16) 0.0568(14) -0.0123(13) 0.0305(13) -0.0004(12)
_geom_special_details
;
 All esds (except the esd in the dihedral angle between two l.s. planes)
 are estimated using the full covariance matrix.  The cell esds are taken
 into account individually in the estimation of esds in distances, angles
 and torsion angles; correlations between esds in cell parameters are only
 used when they are defined by crystal symmetry.  An approximate (isotropic)
 treatment of cell esds is used for estimating esds involving l.s. planes.
;
loop_
    _geom_bond_atom_site_label_1
    _geom_bond_atom_site_label_2
    _geom_bond_site_symmetry_2
    _geom_bond_distance
    _geom_bond_publ_flag
    N1 C1 . 1.361(3) ?
    N1 H1A . 0.8600 ?
    N1 H1B . 0.8600 ?
    N2 C3 . 1.345(3) ?
    N2 C4 . 1.347(3) ?
    N3 C3 . 1.377(3) ?
    N3 N4 . 1.380(3) ?
    N3 C7 . 1.427(3) ?
    N4 C6 . 1.318(3) ?
    C1 C5 . 1.398(3) ?
    C1 C2 . 1.410(3) ?
    C2 C3 . 1.388(3) ?
    C2 C6 . 1.411(3) ?
    C4 C5 . 1.406(3) ?
    C4 C13 . 1.507(3) ?
    C5 C17 . 1.512(3) ?
    C6 H6 . 0.9300 ?
    C7 C12 . 1.375(3) ?
    C7 C8 . 1.390(3) ?
    C8 C9 . 1.388(4) ?
    C8 H8 . 0.9300 ?
    C9 C10 . 1.368(4) ?
    C9 H9 . 0.9300 ?
    C10 C11 . 1.369(4) ?
    C10 H10 . 0.9300 ?
    C11 C12 . 1.383(3) ?
    C11 H11 . 0.9300 ?
    C12 H12 . 0.9300 ?
    C13 C14 . 1.523(4) ?
    C13 H13A . 0.9700 ?
    C13 H13B . 0.9700 ?
    C14 C15 . 1.508(4) ?
    C14 H14A . 0.9700 ?
    C14 H14B . 0.9700 ?
    C15 C16 . 1.519(4) ?
    C15 H15A . 0.9700 ?
    C15 H15B . 0.9700 ?
    C16 C17 . 1.523(3) ?
    C16 H16A . 0.9700 ?
    C16 H16B . 0.9700 ?
    C17 H17A . 0.9700 ?
    C17 H17B . 0.9700 ?
loop_
    _geom_angle_atom_site_label_1
    _geom_angle_atom_site_label_2
    _geom_angle_atom_site_label_3
    _geom_angle_site_symmetry_1
    _geom_angle_site_symmetry_3
    _geom_angle
    _geom_angle_publ_flag
    C1 N1 H1A . . 120.0 ?
    C1 N1 H1B . . 120.0 ?
    H1A N1 H1B . . 120.0 ?
    C3 N2 C4 . . 113.38(18) ?
    C3 N3 N4 . . 110.27(19) ?
    C3 N3 C7 . . 130.71(19) ?
    N4 N3 C7 . . 119.02(18) ?
    C6 N4 N3 . . 105.81(18) ?
    N1 C1 C5 . . 123.9(2) ?
    N1 C1 C2 . . 119.7(2) ?
    C5 C1 C2 . . 116.4(2) ?
    C3 C2 C1 . . 118.98(19) ?
    C3 C2 C6 . . 104.73(19) ?
    C1 C2 C6 . . 136.3(2) ?
    N2 C3 N3 . . 126.5(2) ?
    N2 C3 C2 . . 126.41(19) ?
    N3 C3 C2 . . 107.11(19) ?
    N2 C4 C5 . . 125.8(2) ?
    N2 C4 C13 . . 114.5(2) ?
    C5 C4 C13 . . 119.6(2) ?
    C1 C5 C4 . . 118.92(19) ?
    C1 C5 C17 . . 121.2(2) ?
    C4 C5 C17 . . 119.9(2) ?
    N4 C6 C2 . . 112.1(2) ?
    N4 C6 H6 . . 124.0 ?
    C2 C6 H6 . . 124.0 ?
    C12 C7 C8 . . 119.8(2) ?
    C12 C7 N3 . . 120.7(2) ?
    C8 C7 N3 . . 119.5(2) ?
    C9 C8 C7 . . 119.0(3) ?
    C9 C8 H8 . . 120.5 ?
    C7 C8 H8 . . 120.5 ?
    C10 C9 C8 . . 121.2(3) ?
    C10 C9 H9 . . 119.4 ?
    C8 C9 H9 . . 119.4 ?
    C9 C10 C11 . . 119.2(3) ?
    C9 C10 H10 . . 120.4 ?
    C11 C10 H10 . . 120.4 ?
    C10 C11 C12 . . 121.0(3) ?
    C10 C11 H11 . . 119.5 ?
    C12 C11 H11 . . 119.5 ?
    C7 C12 C11 . . 119.8(2) ?
    C7 C12 H12 . . 120.1 ?
    C11 C12 H12 . . 120.1 ?
    C4 C13 C14 . . 113.6(2) ?
    C4 C13 H13A . . 108.8 ?
    C14 C13 H13A . . 108.8 ?
    C4 C13 H13B . . 108.8 ?
    C14 C13 H13B . . 108.8 ?
    H13A C13 H13B . . 107.7 ?
    C15 C14 C13 . . 115.4(2) ?
    C15 C14 H14A . . 108.4 ?
    C13 C14 H14A . . 108.4 ?
    C15 C14 H14B . . 108.4 ?
    C13 C14 H14B . . 108.4 ?
    H14A C14 H14B . . 107.5 ?
    C14 C15 C16 . . 116.1(2) ?
    C14 C15 H15A . . 108.3 ?
    C16 C15 H15A . . 108.3 ?
    C14 C15 H15B . . 108.3 ?
    C16 C15 H15B . . 108.3 ?
    H15A C15 H15B . . 107.4 ?
    C15 C16 C17 . . 114.7(2) ?
    C15 C16 H16A . . 108.6 ?
    C17 C16 H16A . . 108.6 ?
    C15 C16 H16B . . 108.6 ?
    C17 C16 H16B . . 108.6 ?
    H16A C16 H16B . . 107.6 ?
    C5 C17 C16 . . 114.4(2) ?
    C5 C17 H17A . . 108.7 ?
    C16 C17 H17A . . 108.7 ?
    C5 C17 H17B . . 108.7 ?
    C16 C17 H17B . . 108.7 ?
    H17A C17 H17B . . 107.6 ?
loop_
    _geom_hbond_atom_site_label_D
    _geom_hbond_atom_site_label_H
    _geom_hbond_atom_site_label_A
    _geom_hbond_site_symmetry_A
    _geom_hbond_distance_DH
    _geom_hbond_distance_HA
    _geom_hbond_distance_DA
    _geom_hbond_angle_DHA
    N1 H1B N4 2_545 0.86 2.28 3.139(4) 175.1
    N1 H1A Cg1 4_455 0.86 2.84 3.608(4) 150
data_global
_journal_date_recd_electronic     2008-04-14
_journal_date_accepted     2008-05-06
_journal_name_full     'Acta Crystallographica, Section E'
_journal_year     2008
_journal_volume     64
_journal_issue      6
_journal_page_first     o1056
_journal_page_last     o1056
_journal_paper_category     QO
_journal_coeditor_code     DN2339
_publ_contact_author_name     'Professor J.R. Li'
_publ_contact_author_address
;
School of Chemical Engineering & the Environment,
 Beijing Institute of Technology,
Beijing, P. R. China, 100081
;
_publ_contact_author_email     cdlijun@bit.edu.cn
_publ_contact_author_fax     '86 010 68913293'
_publ_contact_author_phone     '86 010 68949890'
_publ_section_title
;\
1-Phenyl-6,7,8,9-hexahydro-1<i>H</i>,5<i>H</i>-cyclohepta[1',2':2,3]pyrido[6,5-\
c]pyrazol-4-amine: a new tacrine analogue
;
loop_
    _publ_author_name
    _publ_author_address
    'Zhang, Lijun'
;
School of Chemical Engineering & the Environment
Beijing Institute of Technology
Beijing 100081
People's Republic of China
;
    'Shi, Daxin'
;
School of Chemical Engineering & the Environment
Beijing Institute of Technology
Beijing 100081
People's Republic of China
;
    'Li, Jiarong'
;
School of Chemical Engineering & the Environment
Beijing Institute of Technology
Beijing 100081
People's Republic of China
;
    'Zhang, Ling'
;
School of Chemical Engineering & the Environment
Beijing Institute of Technology
Beijing 100081
People's Republic of China
;
    'Fan, Yanqiu'
;
School of Chemical Engineering & the Environment
Beijing Institute of Technology
Beijing 100081
People's Republic of China
;
