# Supplementary material for: 1-Phenyl-6,7,8,9-hexa­hydro-1H,5H-cyclo­hepta­[1′,2′:2,3]pyrido[6,5-c]pyrazol-4-amine: a new tacrine analogue
Source: Acta Crystallogr Sect E Struct Rep Online. 2008 May 10;64(Pt 6):o1056. doi: 10.1107/S1600536808013366 (PMC2961386; doi:10.1107/S1600536808013366)
Supplement: Supplementary file 2 [file e-64-o1056-Isup2.hkl]

# 
# h,k,l, Fc-squared, Fo-squared, sigma(Fo-squared) and status flag 
# 
data_I
_shelx_title '  _R70104F' 
_shelx_refln_list_code          4 
_shelx_F_calc_maximum       94.18 
_exptl_crystal_F_000       592.00 
_reflns_d_resolution_high  0.8409 
 
loop_ 
 _symmetry_equiv_pos_as_xyz 
 'x, y, z' 
 '-x+1/2, y+1/2, -z' 
 '-x, -y, -z' 
 'x-1/2, -y-1/2, z' 
 
_cell_length_a    13.6941 
_cell_length_b     6.8883 
_cell_length_c    16.9291 
_cell_angle_alpha  90.000 
_cell_angle_beta  112.417 
_cell_angle_gamma  90.000 
 
_shelx_F_squared_multiplier     1.000 
 
loop_ 
 _refln_index_h 
 _refln_index_k 
 _refln_index_l 
 _refln_F_squared_calc 
 _refln_F_squared_meas 
 _refln_F_squared_sigma 
 _refln_observed_status 
   2   0   0       35.95       43.87      0.89 o 
   4   0   0       22.12       22.12      0.96 o 
   6   0   0       91.60       82.70      2.71 o 
   8   0   0      201.05      214.47     11.42 o 
  10   0   0      219.11      218.19     19.30 o 
  12   0   0       85.64       93.66      6.63 o 
  14   0   0        3.08        1.22      3.75 o 
   1   1   0       25.26       32.91      0.78 o 
   3   1   0       32.77       27.80      0.90 o 
   4   1   0       56.50       55.45      1.12 o 
   5   1   0      251.91      253.57      3.01 o 
   6   1   0      249.71      227.34      3.22 o 
   7   1   0        2.69        3.51      0.71 o 
   8   1   0        9.82       13.66      1.63 o 
   9   1   0       49.82       52.45      2.21 o 
  10   1   0       88.58       88.69      3.41 o 
  11   1   0       44.45       58.41      7.29 o 
  12   1   0        0.91        2.55      1.58 o 
  13   1   0       10.21        8.10      4.25 o 
  14   1   0        0.14        8.37      5.53 o 
   0   2   0      707.12      663.54     11.37 o 
   1   2   0      100.84       83.05      4.40 o 
   2   2   0     2593.13     2474.19     30.38 o 
   3   2   0      356.22      352.29      3.76 o 
   4   2   0      902.61      907.54      7.62 o 
   5   2   0      118.59       95.95      2.32 o 
   6   2   0     2363.24     2491.84     29.43 o 
   7   2   0      260.00      245.78      6.30 o 
   8   2   0       68.52       64.91      2.52 o 
   9   2   0        0.01        0.43      1.34 o 
  10   2   0       11.51       10.93      2.72 o 
  11   2   0        5.12        6.50      2.45 o 
  12   2   0        6.17        4.24      2.48 o 
  13   2   0        2.20        5.85      2.25 o 
  14   2   0       14.23       23.37     10.21 o 
   1   3   0      250.40      229.62      5.50 o 
   2   3   0      130.03      137.98      2.61 o 
   3   3   0       26.44       35.80      2.90 o 
   4   3   0       35.32       33.04      2.01 o 
   5   3   0      119.15      122.46      2.30 o 
   6   3   0       20.46       25.00      1.37 o 
   7   3   0        0.24        1.65      1.42 o 
   8   3   0       24.52       17.92      2.84 o 
   9   3   0       40.41       43.98      4.75 o 
  10   3   0        0.08        2.06      2.71 o 
  11   3   0       12.98        5.84      3.48 o 
  12   3   0       36.61       36.38      9.72 o 
  13   3   0       25.24       15.64      9.76 o 
  14   3   0        4.86        3.97      2.68 o 
   0   4   0      943.10     1067.48     19.20 o 
   1   4   0        7.65       10.22      1.63 o 
   2   4   0      203.11      215.14      6.49 o 
   3   4   0       13.68       16.08      1.99 o 
   4   4   0        5.84        5.36      1.83 o 
   5   4   0       27.49       25.19      2.51 o 
   6   4   0        5.90        4.78      1.51 o 
   7   4   0        5.38        3.86      1.50 o 
   8   4   0       49.48       55.10      3.60 o 
   9   4   0      101.46      105.07     10.95 o 
  10   4   0        2.44        3.68      2.58 o 
  11   4   0       44.74       46.06      4.61 o 
  12   4   0       20.43       15.99      8.41 o 
  13   4   0        6.66        1.90      3.43 o 
   1   5   0       22.84       25.42      3.12 o 
   3   5   0      283.95      285.35      5.84 o 
   4   5   0       68.12       77.04      8.19 o 
   5   5   0      121.19      135.73      6.23 o 
   6   5   0        0.19        1.88      1.78 o 
   7   5   0        8.33        8.88      1.91 o 
   8   5   0       28.88       32.19      4.55 o 
   9   5   0       11.11        7.67      2.45 o 
  10   5   0        0.11       -1.22      2.84 o 
  11   5   0        0.01       -0.81      4.08 o 
   0   6   0      185.91      222.33     25.08 o 
   1   6   0       90.15       88.61      6.78 o 
   2   6   0        8.95        9.85      2.21 o 
   3   6   0      114.52      117.48      4.87 o 
   4   6   0        8.09        7.96      2.70 o 
   5   6   0      104.58      102.19     10.25 o 
   6   6   0        2.77        5.43      1.68 o 
   7   6   0        0.39        2.80      1.78 o 
   8   6   0       21.32       17.33      5.56 o 
   9   6   0        2.72        6.55      2.66 o 
  10   6   0        1.00        7.65      3.08 o 
   1   7   0        8.55        8.27      2.73 o 
   2   7   0       99.25       52.55     17.44 o 
   3   7   0        3.35        1.15      1.44 o 
   4   7   0        3.27        2.96      1.36 o 
   5   7   0        2.85        3.23      1.76 o 
   6   7   0        9.09        9.32      2.62 o 
   7   7   0        1.34        5.05      3.39 o 
   0   8   0        2.17        1.02      3.05 o 
   1   8   0        4.00        3.40      3.21 o 
   2   8   0        0.29       -0.04      2.42 o 
   3   8   0       11.32        8.88      2.98 o 
 -14   0   1        0.50        3.64      2.81 o 
 -12   0   1        5.01        9.88      6.25 o 
 -10   0   1      438.62      515.05     16.04 o 
  -8   0   1        0.02        0.24      0.88 o 
  -6   0   1       11.62       10.66      2.35 o 
  -4   0   1      426.63      387.79      5.24 o 
  -2   0   1     4427.73     4670.41    105.00 o 
   0   0   1     1715.43     1800.29     17.71 o 
   4   0   1      495.48      452.90      2.63 o 
   6   0   1      222.51      220.89      3.07 o 
   8   0   1       69.37       67.62     11.15 o 
  10   0   1       13.58       13.48      3.70 o 
  12   0   1       76.86       47.19     16.88 o 
  14   0   1        0.17        4.24      4.11 o 
 -15   1   1        1.34        2.00      5.80 o 
 -14   1   1       12.03       13.18      4.13 o 
 -13   1   1        8.64        7.19      6.50 o 
 -12   1   1        6.02        7.02      2.82 o 
 -11   1   1       22.13       21.16      4.61 o 
 -10   1   1       34.42       27.16      3.23 o 
  -9   1   1      159.64      181.02      3.68 o 
  -8   1   1      481.24      495.84      5.04 o 
  -7   1   1      451.77      434.23      5.83 o 
  -6   1   1      161.93      155.24      3.16 o 
  -5   1   1      117.77      102.45      2.36 o 
  -4   1   1     8870.58     9665.67     44.63 o 
  -2   1   1     3907.78     3689.59     38.01 o 
  -1   1   1     1401.27     1198.89     11.62 o 
   0   1   1     1824.45     1719.90      9.27 o 
   1   1   1       35.37       25.34      1.32 o 
   2   1   1     1321.48     1276.25      8.99 o 
   3   1   1     8832.92     9641.82     93.57 o 
   4   1   1      605.86      546.59      4.25 o 
   5   1   1      596.48      588.36      9.16 o 
   6   1   1      207.29      195.65      2.23 o 
   7   1   1      135.54      158.17      3.61 o 
   8   1   1      269.38      270.74      5.65 o 
   9   1   1       13.69       13.15      2.33 o 
  10   1   1        1.45        2.06      0.87 o 
  11   1   1        7.70        9.40      2.55 o 
  12   1   1        4.89        5.09      1.41 o 
  13   1   1        0.63        0.79      3.06 o 
  14   1   1        6.79        7.34      7.19 o 
 -14   2   1       26.83       19.17      9.63 o 
 -13   2   1        0.94        1.56      4.31 o 
 -12   2   1       18.82       16.44      4.62 o 
 -11   2   1       12.70       15.61      3.57 o 
 -10   2   1       22.53       22.55      4.28 o 
  -9   2   1        3.16        3.76      1.08 o 
  -8   2   1       45.63       45.49      2.02 o 
  -7   2   1      221.99      213.98      6.05 o 
  -6   2   1      728.41      707.31      6.00 o 
  -5   2   1     1162.38     1094.47      7.99 o 
  -4   2   1      888.25      880.00      8.36 o 
  -3   2   1       91.30       94.80      1.91 o 
  -2   2   1     2093.23     2018.09     25.93 o 
  -1   2   1     2192.17     2027.17     14.39 o 
   0   2   1      575.86      505.17      4.56 o 
   1   2   1      223.94      222.07      2.67 o 
   2   2   1      125.95      114.63      2.21 o 
   3   2   1     1142.12     1113.61      6.85 o 
   4   2   1     1721.97     1660.27     13.91 o 
   5   2   1      284.10      328.69      3.77 o 
   6   2   1      933.04     1046.84     13.30 o 
   7   2   1       17.38       11.76      1.50 o 
   8   2   1       36.78       30.20      2.35 o 
   9   2   1        3.35        3.66      1.11 o 
  10   2   1       12.04        9.32      2.48 o 
  11   2   1        0.11        2.35      2.46 o 
  12   2   1       10.67        3.70      2.31 o 
  13   2   1        0.10        7.05      3.85 o 
  14   2   1        0.16        1.27      2.46 o 
 -14   3   1        0.33        5.80      7.47 o 
 -13   3   1       22.39       22.09      6.75 o 
 -12   3   1       26.24       25.54      9.79 o 
 -11   3   1        8.80        4.20      2.51 o 
 -10   3   1      100.82       90.17      6.61 o 
  -9   3   1       57.96       48.14      7.83 o 
  -8   3   1       23.69       21.27      2.87 o 
  -7   3   1      133.77      137.86      2.77 o 
  -6   3   1      156.56      151.73      2.43 o 
  -5   3   1        3.17        7.92      1.36 o 
  -4   3   1      652.15      722.90      6.07 o 
  -3   3   1      932.28      958.44     10.51 o 
  -2   3   1      894.31      887.60     10.19 o 
  -1   3   1      153.74      141.02      2.26 o 
   0   3   1      194.74      186.23      3.73 o 
   1   3   1       41.21       41.53      2.56 o 
   2   3   1        8.94        9.09      1.00 o 
   3   3   1      132.45      126.76      1.85 o 
   4   3   1        5.20        8.32      0.97 o 
   5   3   1      228.51      217.49      4.28 o 
   6   3   1      261.95      272.60      5.14 o 
   7   3   1        8.61        9.02      1.59 o 
   8   3   1      146.91      168.58      5.01 o 
   9   3   1       57.58       75.03      7.22 o 
  10   3   1        7.50        2.61      2.82 o 
  11   3   1       38.28       19.97      7.58 o 
  12   3   1        0.14        0.06      2.52 o 
  13   3   1        1.15       -0.64      3.06 o 
 -13   4   1        0.06        3.18      2.19 o 
 -12   4   1        5.10        4.59      2.09 o 
 -11   4   1        0.78        1.13      1.42 o 
 -10   4   1       49.27       49.89     10.36 o 
  -9   4   1       50.85       54.40      7.94 o 
  -8   4   1       12.39        6.95      2.09 o 
  -7   4   1      108.53      118.29      6.08 o 
  -6   4   1      286.11      281.96      8.38 o 
  -5   4   1      106.75      102.60      5.27 o 
  -4   4   1        1.27        0.88      0.67 o 
  -3   4   1      103.71      100.03      3.39 o 
  -2   4   1       37.21       30.23      2.13 o 
  -1   4   1      157.73      150.56      4.33 o 
   0   4   1      415.76      404.57      6.17 o 
   1   4   1       16.73       21.83      2.26 o 
   2   4   1       72.85       74.33      2.20 o 
   3   4   1       12.24       13.44      2.08 o 
   4   4   1        1.51        2.38      0.90 o 
   5   4   1        7.87        6.13      1.61 o 
   6   4   1        8.45        9.75      1.50 o 
   7   4   1        0.00        2.57      1.18 o 
   8   4   1        0.30        3.04      1.46 o 
   9   4   1      155.21      158.07      4.85 o 
  10   4   1        9.58        7.55      3.55 o 
  11   4   1        3.61        3.76      3.41 o 
  12   4   1        8.15        6.04      3.55 o 
 -12   5   1        2.33        4.34      2.63 o 
 -11   5   1        6.35        3.42      3.95 o 
 -10   5   1        0.49        4.51      2.56 o 
  -9   5   1        9.25        7.70      2.85 o 
  -8   5   1       15.94       12.54      4.04 o 
  -7   5   1      160.82      149.38      7.58 o 
  -6   5   1       21.76       16.93      2.34 o 
  -5   5   1       94.13      105.58      7.66 o 
  -4   5   1      360.38      386.81      5.90 o 
  -3   5   1        0.16        5.23      1.75 o 
  -2   5   1        8.45        9.82      1.97 o 
  -1   5   1       35.72       30.39      2.79 o 
   0   5   1       53.88       48.51      2.11 o 
   1   5   1      107.11      100.81      7.74 o 
   2   5   1       69.04       77.94      5.28 o 
   3   5   1        0.43       -1.68      1.86 o 
   4   5   1        1.63        3.75      1.86 o 
   5   5   1        2.85        6.07      1.80 o 
   6   5   1        4.67        6.94      1.81 o 
   7   5   1       12.19        8.67      2.07 o 
   8   5   1        1.74        5.76      1.85 o 
   9   5   1        0.29        2.62      1.82 o 
  10   5   1        7.52       10.83      4.33 o 
  11   5   1        9.93        8.19      3.76 o 
 -10   6   1        1.99        5.36      2.02 o 
  -9   6   1        1.38        1.65      1.92 o 
  -8   6   1       17.16        9.67      2.50 o 
  -7   6   1        0.20        3.49      1.13 o 
  -6   6   1        5.27        4.31      1.42 o 
  -5   6   1       31.16       25.84      5.46 o 
  -4   6   1       62.58       57.37      7.23 o 
  -3   6   1       80.22       89.07      6.37 o 
  -1   6   1        9.17       10.42      2.95 o 
   0   6   1        1.14        5.56      2.32 o 
   1   6   1        0.02        2.60      1.77 o 
   2   6   1       38.04       28.59      5.38 o 
   3   6   1        0.43        2.47      1.42 o 
   4   6   1        7.35        6.94      1.95 o 
   5   6   1       86.71       80.43     11.53 o 
   6   6   1        1.82        5.29      1.54 o 
   7   6   1        4.85        5.14      1.63 o 
   8   6   1        0.03        1.09      2.51 o 
   9   6   1        7.56        3.89      1.91 o 
  -8   7   1       13.47       11.19      4.66 o 
  -7   7   1        0.47        4.59      3.31 o 
  -6   7   1        7.52        5.07      2.30 o 
  -5   7   1        4.13        3.98      1.49 o 
  -4   7   1        0.00        6.69      2.31 o 
  -3   7   1       13.59        6.74      3.13 o 
  -2   7   1        1.27        2.53      2.32 o 
  -1   7   1        5.07        3.82      2.81 o 
   0   7   1      186.58      202.66      9.13 o 
   1   7   1        6.20        6.02      2.44 o 
   2   7   1        0.39        1.48      1.37 o 
   3   7   1        1.35        2.27      2.05 o 
   4   7   1        7.22        7.39      2.13 o 
   5   7   1       17.80       19.59      4.08 o 
   6   7   1        0.02        0.05      1.99 o 
   7   7   1        5.18        2.11      2.14 o 
  -3   8   1       10.02        9.28      3.11 o 
  -2   8   1       16.26       13.84      4.17 o 
  -1   8   1        4.10        5.48      2.22 o 
   0   8   1        1.07        5.39      2.90 o 
   1   8   1       21.42       19.32      4.01 o 
   2   8   1        6.33        4.51      2.47 o 
 -14   0   2        2.26        2.27      2.08 o 
 -12   0   2      249.53      296.70     14.06 o 
 -10   0   2      171.51      170.88      4.22 o 
  -8   0   2       23.00       19.81      3.40 o 
  -6   0   2     1569.89     1523.92     23.35 o 
  -4   0   2     1245.77     1179.58      7.94 o 
  -2   0   2      919.00      803.73     12.36 o 
   0   0   2     7256.04     8140.16     67.65 o 
   2   0   2     3031.98     2714.80     44.45 o 
   4   0   2      273.09      260.94      5.13 o 
   6   0   2       76.05       76.13      6.38 o 
   8   0   2      169.68      181.90     18.62 o 
  10   0   2       58.30       52.97     10.36 o 
  12   0   2        2.05        5.03      2.21 o 
  14   0   2       11.10       15.66      7.93 o 
 -15   1   2        0.01        0.07      3.65 o 
 -14   1   2       52.57       44.46     15.11 o 
 -13   1   2       23.61       18.00      4.17 o 
 -12   1   2       14.46       12.50      4.25 o 
 -11   1   2        1.61        3.66      1.96 o 
 -10   1   2       42.97       39.09      5.09 o 
  -9   1   2        8.78        7.10      1.06 o 
  -8   1   2       23.17       23.42      1.67 o 
  -7   1   2      383.81      397.77      5.55 o 
  -6   1   2      201.95      203.72      2.66 o 
  -5   1   2       43.93       40.76      1.15 o 
  -4   1   2     3286.68     3181.11     20.68 o 
  -3   1   2     8751.47     9457.52     38.47 o 
  -2   1   2     5670.92     5763.82     25.74 o 
  -1   1   2     1083.78      983.96      8.06 o 
   0   1   2     3369.44     3101.09     19.47 o 
   1   1   2     5356.49     5104.50     89.85 o 
   2   1   2     3815.08     3656.61     42.95 o 
   3   1   2       44.37       36.62      1.28 o 
   4   1   2       34.09       42.30      1.02 o 
   5   1   2       21.08       20.50      0.78 o 
   6   1   2       40.67       48.12      1.45 o 
   7   1   2        8.89        9.36      1.00 o 
   8   1   2      147.33      161.14      4.99 o 
   9   1   2       14.20       15.56      2.60 o 
  10   1   2        6.56        4.96      1.54 o 
  11   1   2        0.14        0.99      1.08 o 
  12   1   2        0.03        3.00      2.33 o 
  13   1   2       16.81        8.47      6.28 o 
  14   1   2        0.08        3.18      4.10 o 
 -15   2   2        3.07        0.86      3.14 o 
 -14   2   2        2.27        0.73      2.86 o 
 -13   2   2        0.03        1.98      4.82 o 
 -12   2   2       17.71       22.45      6.77 o 
 -11   2   2        2.48        5.14      1.75 o 
 -10   2   2       12.25       14.97      2.63 o 
  -9   2   2       10.00       13.00      2.34 o 
  -8   2   2      468.17      509.62      7.37 o 
  -7   2   2      420.40      383.66      5.69 o 
  -6   2   2     1312.27     1371.94     10.25 o 
  -5   2   2     1153.45     1174.70      8.57 o 
  -4   2   2      737.21      737.87      4.97 o 
  -3   2   2        6.70        8.06      1.36 o 
  -2   2   2       44.10       48.48      1.26 o 
  -1   2   2        4.53        3.80      0.85 o 
   0   2   2     1199.92     1097.45      7.74 o 
   1   2   2      157.42      152.41      2.58 o 
   2   2   2      251.56      204.20      2.96 o 
   3   2   2       21.14       28.54      2.18 o 
   4   2   2     1237.21     1275.43     15.84 o 
   5   2   2       56.53       59.89      1.62 o 
   6   2   2        1.40        3.76      0.91 o 
   7   2   2        5.53        5.24      1.20 o 
   8   2   2       26.97       24.18      3.73 o 
   9   2   2       24.63       27.08      4.03 o 
  10   2   2        4.41        4.94      2.34 o 
  11   2   2        7.05        7.93      2.56 o 
  12   2   2        5.10        0.13      3.29 o 
  13   2   2        2.30        4.30      6.05 o 
 -14   3   2        1.86        3.80      5.87 o 
 -13   3   2        0.55        4.73      4.58 o 
 -12   3   2        0.55        2.47      1.91 o 
 -11   3   2       36.27       23.16     12.47 o 
 -10   3   2      250.91      267.15      5.96 o 
  -9   3   2       72.13       71.34      6.37 o 
  -8   3   2      152.98      146.03      2.83 o 
  -7   3   2       60.80       48.92      6.81 o 
  -6   3   2       12.45        7.45      1.69 o 
  -5   3   2      117.22      111.13      2.26 o 
  -4   3   2      191.60      175.51      4.22 o 
  -3   3   2      279.21      279.41      3.20 o 
  -2   3   2       88.86       79.68      1.71 o 
  -1   3   2        6.24        4.39      1.19 o 
   0   3   2       69.23       65.42      1.46 o 
   1   3   2      403.58      377.02      5.25 o 
   2   3   2     1211.84     1308.33     16.47 o 
   3   3   2      451.75      485.53      7.55 o 
   4   3   2       19.25       22.39      2.10 o 
   5   3   2       65.70       68.31      2.58 o 
   6   3   2       88.77       85.40      3.32 o 
   7   3   2      153.29      164.77      5.02 o 
   8   3   2       68.59       65.68      3.48 o 
   9   3   2        0.58        1.25      1.50 o 
  10   3   2       19.02       17.94      4.78 o 
  11   3   2       45.46       42.40     10.91 o 
  12   3   2       52.45       37.63     11.55 o 
  13   3   2       10.95        5.63      4.46 o 
 -13   4   2        4.60        5.89      5.18 o 
 -12   4   2        4.38        6.75      3.06 o 
 -11   4   2       25.18       19.84      7.79 o 
 -10   4   2        2.29        5.08      2.13 o 
  -9   4   2       18.54       18.45      3.25 o 
  -8   4   2      133.25      138.81      4.50 o 
  -7   4   2       60.13       74.08      4.49 o 
  -6   4   2        8.74        7.99      1.73 o 
  -5   4   2      227.26      240.98      5.29 o 
  -4   4   2        0.00       -0.17      1.03 o 
  -3   4   2       29.92       33.85      2.18 o 
  -2   4   2       37.96       37.82      3.25 o 
  -1   4   2        0.01        0.30      0.93 o 
   0   4   2       41.85       49.98      5.67 o 
   1   4   2       39.21       40.55      2.64 o 
   2   4   2        1.25        1.63      1.61 o 
   3   4   2      118.51      122.16      6.71 o 
   4   4   2      134.62      154.37      3.21 o 
   5   4   2       46.35       46.99      3.97 o 
   6   4   2        0.06        2.24      1.43 o 
   7   4   2      156.69      150.60      8.56 o 
   8   4   2       21.22       14.52      2.43 o 
   9   4   2       17.34       21.72      5.62 o 
  10   4   2       97.19       66.85     18.22 o 
  11   4   2        0.02        1.13      2.25 o 
  12   4   2       13.13       10.65      3.78 o 
 -12   5   2        2.29        1.48      2.87 o 
 -11   5   2        2.42        2.88      2.27 o 
 -10   5   2        0.26        1.12      2.38 o 
  -9   5   2        0.00        1.18      1.27 o 
  -8   5   2        2.33        3.05      1.91 o 
  -7   5   2       13.99       12.75      2.43 o 
  -6   5   2       91.24      108.99      7.78 o 
  -5   5   2      214.81      208.92      5.91 o 
  -4   5   2       72.18       69.34      3.24 o 
  -3   5   2        0.05        3.20      1.64 o 
  -2   5   2       54.29       54.44      4.57 o 
  -1   5   2       13.36       15.43      1.98 o 
   0   5   2       36.50       44.76      3.93 o 
   1   5   2      186.95      212.72      5.68 o 
   2   5   2       70.65       82.74      3.50 o 
   3   5   2        1.96        2.21      1.59 o 
   4   5   2       16.49       13.68      2.19 o 
   5   5   2        1.48        4.19      1.50 o 
   6   5   2      227.90      242.22      5.79 o 
   7   5   2        0.08        1.97      1.60 o 
   8   5   2        7.84        6.28      1.87 o 
   9   5   2        2.29        2.55      3.85 o 
  10   5   2        3.75        0.22      2.48 o 
  11   5   2        1.52        1.84      3.13 o 
 -10   6   2        3.89        6.39      1.83 o 
  -9   6   2        5.27        8.77      2.87 o 
  -8   6   2       11.10       11.20      3.48 o 
  -7   6   2       17.18       16.40      3.74 o 
  -6   6   2        2.03        3.88      1.85 o 
  -5   6   2       14.32        7.57      2.02 o 
  -4   6   2      152.53      182.27     10.49 o 
  -3   6   2       95.33      104.44      5.00 o 
  -2   6   2       24.19       22.08      4.74 o 
  -1   6   2        0.09        3.52      2.05 o 
   0   6   2      120.95      117.49      5.91 o 
   1   6   2       32.30       28.55      3.56 o 
   2   6   2        0.40        0.32      1.50 o 
   3   6   2       23.09       14.11      4.23 o 
   4   6   2       39.64       37.45      5.23 o 
   5   6   2        0.97        3.18      1.88 o 
   6   6   2        4.01        2.33      1.31 o 
   7   6   2        8.33        6.67      1.50 o 
   8   6   2        7.12        6.05      1.89 o 
   9   6   2       13.26        7.17      2.92 o 
  -8   7   2        0.58        1.99      2.01 o 
  -7   7   2       21.67       17.24      4.52 o 
  -6   7   2        0.16        4.22      1.87 o 
  -5   7   2        9.79        7.94      3.16 o 
  -4   7   2       12.22        8.56      3.56 o 
  -3   7   2        1.61        3.81      4.65 o 
  -2   7   2      127.49      153.61     13.79 o 
  -1   7   2       10.00       10.01      3.11 o 
   0   7   2        7.60        5.35      2.37 o 
   1   7   2        2.46        4.03      1.72 o 
   2   7   2       49.85       36.40      7.39 o 
   3   7   2        5.05        6.53      1.38 o 
   4   7   2        1.38        6.42      1.78 o 
   5   7   2        0.45        2.97      1.78 o 
   6   7   2        0.45        4.37      1.90 o 
   7   7   2        9.63        7.57      2.45 o 
  -3   8   2        8.36        6.29      2.77 o 
  -2   8   2        0.02        3.98      2.28 o 
  -1   8   2       10.22        9.36      2.60 o 
   0   8   2        3.00        7.71      2.35 o 
   1   8   2        0.00        2.64      1.87 o 
   2   8   2        3.30        5.00      2.27 o 
 -14   0   3        4.65        3.22      3.44 o 
 -12   0   3       16.16       15.60      7.76 o 
 -10   0   3      189.31      193.91     19.31 o 
  -8   0   3      355.74      361.39      7.00 o 
  -6   0   3      116.78      114.01      4.17 o 
  -4   0   3       23.89       20.21      1.08 o 
  -2   0   3     3784.38     3427.23     24.93 o 
   0   0   3     5977.75     5815.37     65.07 o 
   2   0   3      518.53      463.95      5.78 o 
   4   0   3       35.36       46.79      5.95 o 
   6   0   3       35.32       35.58      7.08 o 
   8   0   3       27.97       29.46      6.11 o 
  10   0   3       45.75       57.95      5.42 o 
  12   0   3        2.49        0.65      2.44 o 
 -15   1   3        6.65        4.82      2.88 o 
 -14   1   3        6.24        4.69      1.63 o 
 -13   1   3        0.13        3.07      3.66 o 
 -12   1   3        2.75        2.76      2.28 o 
 -11   1   3       14.04       16.18      6.21 o 
 -10   1   3        7.75        6.45      1.20 o 
  -9   1   3       43.79       39.49      2.50 o 
  -8   1   3       15.08       14.14      1.35 o 
  -7   1   3      240.27      243.56      5.19 o 
  -6   1   3       74.23       72.65      2.68 o 
  -5   1   3     1591.28     1568.94     11.32 o 
  -4   1   3     2480.09     2375.84     25.17 o 
  -3   1   3       74.36       67.20      1.33 o 
  -2   1   3      876.82      767.05      4.64 o 
  -1   1   3        1.66        1.51      0.61 o 
   0   1   3     1154.89      915.62      6.90 o 
   1   1   3       59.06       38.71      1.39 o 
   2   1   3        4.97        3.15      0.73 o 
   3   1   3       81.78       86.04      1.94 o 
   4   1   3      716.20      736.82      9.43 o 
   5   1   3      604.29      604.47      8.24 o 
   6   1   3      142.33      153.24      2.87 o 
   7   1   3       93.60       94.26      4.34 o 
   8   1   3       23.50       28.22      4.27 o 
   9   1   3        1.10        2.58      1.37 o 
  10   1   3        5.87        6.49      1.48 o 
  11   1   3       21.97       20.50      3.92 o 
  12   1   3       12.81       13.64      7.97 o 
  13   1   3        3.10        6.02      6.18 o 
 -15   2   3        1.63        3.96      3.28 o 
 -14   2   3        0.44        4.40      4.20 o 
 -13   2   3       16.07       18.18      8.68 o 
 -12   2   3        4.34        2.84      1.98 o 
 -11   2   3       17.95       17.97      4.42 o 
 -10   2   3      113.30      120.62      3.19 o 
  -9   2   3      154.01      165.63      2.82 o 
  -8   2   3      112.67      117.60      2.58 o 
  -7   2   3     1204.76     1198.88     24.94 o 
  -6   2   3     4814.50     5076.59     35.89 o 
  -5   2   3      716.36      680.81      6.27 o 
  -4   2   3        1.04        2.87      0.71 o 
  -3   2   3     1073.70     1097.24      8.44 o 
  -2   2   3        6.26       10.66      1.28 o 
  -1   2   3      186.22      179.30      4.40 o 
   0   2   3        2.97        1.97      0.61 o 
   1   2   3      195.73      175.48      2.23 o 
   2   2   3      363.08      326.42      4.14 o 
   3   2   3      420.01      413.30      5.73 o 
   4   2   3      542.31      541.42      7.37 o 
   5   2   3        7.80        9.74      1.59 o 
   6   2   3       57.56       66.19      2.93 o 
   7   2   3        7.69        5.69      0.94 o 
   8   2   3        1.67        2.43      1.05 o 
   9   2   3        1.38        1.70      1.30 o 
  10   2   3       47.82       52.43      6.48 o 
  11   2   3       14.70       12.94      4.41 o 
  12   2   3        0.03        4.29      1.91 o 
  13   2   3       10.17       12.02      4.25 o 
 -14   3   3        4.78        2.21      4.44 o 
 -13   3   3        0.40        3.31      2.37 o 
 -12   3   3       55.70       50.07      5.89 o 
 -11   3   3       15.57       14.53      4.09 o 
 -10   3   3        8.87       10.20      3.12 o 
  -9   3   3        0.27        3.19      0.88 o 
  -8   3   3      896.95      980.44      9.33 o 
  -7   3   3      396.80      414.00      6.28 o 
  -6   3   3      119.77      118.11      5.52 o 
  -5   3   3       96.90       91.68      2.50 o 
  -3   3   3       96.11       92.12      2.29 o 
  -2   3   3      108.74       85.07      4.83 o 
  -1   3   3      326.85      316.72      5.23 o 
   0   3   3     1254.22     1359.28     10.15 o 
   1   3   3       63.96       57.79      1.40 o 
   2   3   3        2.25        4.80      1.50 o 
   3   3   3      273.84      304.70      6.86 o 
   4   3   3       14.19       13.50      1.33 o 
   5   3   3       69.51       59.80      2.59 o 
   6   3   3      125.10      132.81      2.74 o 
   7   3   3      110.81      118.02      3.86 o 
   8   3   3       12.20        7.05      2.44 o 
   9   3   3        2.65        3.46      1.92 o 
  10   3   3       76.03       68.47     10.41 o 
  11   3   3        0.15        3.51      1.46 o 
  12   3   3       10.22        5.27      4.17 o 
 -13   4   3       31.59       27.84     14.87 o 
 -12   4   3       14.94        6.37      3.53 o 
 -11   4   3       35.24       19.97      5.52 o 
 -10   4   3      106.01      131.80      9.50 o 
  -9   4   3       22.66       20.67      4.17 o 
  -8   4   3        0.08       -0.19      1.66 o 
  -7   4   3      128.27      129.02      4.66 o 
  -6   4   3       22.39       20.56      2.43 o 
  -5   4   3       20.80       18.07      2.57 o 
  -4   4   3       31.94       35.56      2.64 o 
  -3   4   3       46.48       41.11      1.82 o 
  -2   4   3     1029.13     1128.21     14.51 o 
  -1   4   3        1.61        2.54      1.23 o 
   0   4   3       11.08       12.10      1.67 o 
   1   4   3       38.04       30.24      2.95 o 
   2   4   3      133.99      123.12      6.40 o 
   3   4   3       23.84       21.61      2.35 o 
   4   4   3      128.94      136.93      3.93 o 
   5   4   3       56.04       58.41      4.11 o 
   6   4   3       28.22       23.70      3.15 o 
   7   4   3       15.39       10.57      3.54 o 
   8   4   3       58.71       56.42      5.24 o 
   9   4   3       59.54       46.27      9.33 o 
  10   4   3        1.15        0.58      3.02 o 
  11   4   3        0.00        4.83      2.18 o 
  12   4   3       12.10       11.82      5.05 o 
 -12   5   3        0.02        0.92      2.28 o 
 -11   5   3        6.55        2.70      1.86 o 
 -10   5   3       16.45       11.51      3.42 o 
  -9   5   3       19.21       19.36      2.98 o 
  -8   5   3       36.98       35.65      6.24 o 
  -7   5   3       64.42       48.46      5.00 o 
  -6   5   3       49.47       61.17      6.20 o 
  -5   5   3       57.24       64.93      4.20 o 
  -4   5   3       55.58       57.88      5.55 o 
  -3   5   3      191.74      185.26      3.99 o 
  -2   5   3       22.68       17.15      4.18 o 
  -1   5   3       60.50       59.54      2.70 o 
   0   5   3       10.15       12.34      2.48 o 
   1   5   3        3.23        3.38      1.48 o 
   2   5   3        0.09        2.36      1.24 o 
   3   5   3       36.19       37.11      3.62 o 
   4   5   3      174.93      177.53      5.94 o 
   5   5   3       18.74       19.87      2.29 o 
   6   5   3       98.23      103.55      6.08 o 
   7   5   3       26.40       22.42      3.58 o 
   8   5   3       19.47       16.60      4.02 o 
   9   5   3        4.94        3.61      3.06 o 
  10   5   3        4.33        5.86      2.48 o 
 -10   6   3        0.90        3.57      1.90 o 
  -9   6   3        0.00        2.49      2.23 o 
  -8   6   3        3.34        7.09      1.59 o 
  -7   6   3        6.41        8.21      2.41 o 
  -6   6   3       13.30       13.07      4.06 o 
  -5   6   3       24.21       28.19      3.44 o 
  -4   6   3        8.06        6.95      1.60 o 
  -3   6   3       10.55        7.09      3.23 o 
  -2   6   3      171.15      172.04     13.38 o 
  -1   6   3       17.69       13.93      3.00 o 
   0   6   3       15.60       14.74      2.54 o 
   1   6   3       10.40       10.55      2.63 o 
   2   6   3        0.32        4.30      2.70 o 
   3   6   3       82.35       91.18      7.24 o 
   4   6   3        7.10        7.34      1.53 o 
   5   6   3        0.00        3.23      1.43 o 
   6   6   3        4.77        3.99      1.67 o 
   7   6   3        5.47        5.36      1.59 o 
   8   6   3        0.53        3.45      2.00 o 
   9   6   3        0.22        6.21      5.81 o 
  -8   7   3        0.00        0.65      2.04 o 
  -7   7   3        8.78        8.22      3.29 o 
  -6   7   3        0.00       -0.18      2.92 o 
  -5   7   3        0.00        1.53      2.02 o 
  -4   7   3        5.59        3.79      2.01 o 
  -3   7   3        4.49       10.06      2.46 o 
  -2   7   3        3.36        5.23      2.22 o 
  -1   7   3        2.85        5.31      1.98 o 
   0   7   3       32.87       39.29      7.34 o 
   1   7   3       11.62       10.03      3.26 o 
   2   7   3       17.03       12.52      2.74 o 
   3   7   3        0.84        3.08      2.50 o 
   4   7   3        7.13        9.23      2.10 o 
   5   7   3        6.02        6.82      1.72 o 
   6   7   3        2.07        7.33      2.42 o 
  -3   8   3        8.74        7.87      3.60 o 
  -2   8   3       17.10       25.37      4.38 o 
  -1   8   3        0.01        1.56      2.23 o 
   0   8   3        1.11        5.35      2.43 o 
   1   8   3        1.18        5.09      2.28 o 
 -14   0   4        4.43        4.34      4.03 o 
 -12   0   4        0.95        4.08      3.88 o 
 -10   0   4       14.62       16.44      4.45 o 
  -8   0   4       10.40        9.18      2.47 o 
  -6   0   4     1303.36     1235.65     24.31 o 
  -4   0   4      274.71      272.29      5.37 o 
  -2   0   4      196.28      161.22      2.72 o 
   0   0   4     1733.79     1582.81     24.18 o 
   2   0   4      776.78      767.54      8.92 o 
   4   0   4      939.67      943.29     12.13 o 
   6   0   4       13.18       13.26      3.48 o 
   8   0   4        0.52        1.35      1.65 o 
  10   0   4       21.98       22.41      8.47 o 
  12   0   4       14.18        8.03      3.05 o 
 -15   1   4       11.67       16.55      5.47 o 
 -14   1   4        0.26        1.39      3.05 o 
 -13   1   4       23.87       25.36      7.17 o 
 -12   1   4       34.33       29.92      7.05 o 
 -11   1   4        0.46        1.00      2.41 o 
 -10   1   4       36.19       33.55      3.77 o 
  -9   1   4      132.83      133.35      2.88 o 
  -8   1   4        0.90        1.84      0.61 o 
  -7   1   4       27.74       32.46      1.30 o 
  -6   1   4       23.51       20.34      1.64 o 
  -5   1   4      827.59      826.37      8.29 o 
  -4   1   4        1.49        1.76      0.50 o 
  -3   1   4     1926.93     1783.13     25.07 o 
  -2   1   4      335.82      313.13      3.29 o 
  -1   1   4      641.68      607.58      7.48 o 
   0   1   4      613.14      576.18      6.23 o 
   1   1   4       91.30       77.33      1.39 o 
   2   1   4       18.88       18.27      0.98 o 
   3   1   4       10.59       11.25      1.43 o 
   4   1   4       84.74       86.36      2.23 o 
   5   1   4        4.16        4.43      0.97 o 
   6   1   4       20.65       20.26      2.42 o 
   7   1   4      125.90      139.37      5.16 o 
   8   1   4        0.93        2.35      1.42 o 
   9   1   4        4.09        4.82      1.99 o 
  10   1   4       12.08        6.80      1.74 o 
  11   1   4        2.07        3.64      1.71 o 
  12   1   4        1.31        3.39      1.66 o 
  13   1   4       84.58       73.61     31.74 o 
 -14   2   4        1.35       -0.13      3.37 o 
 -13   2   4       14.63       12.06      3.63 o 
 -12   2   4       35.53       27.96      8.81 o 
 -11   2   4        0.21       -0.20      1.46 o 
 -10   2   4       83.56       85.59      3.73 o 
  -9   2   4        5.54        6.46      1.40 o 
  -8   2   4      642.40      621.84      8.82 o 
  -7   2   4      733.05      741.33      9.48 o 
  -6   2   4      595.66      623.62      5.37 o 
  -5   2   4     1557.45     1525.49     12.81 o 
  -4   2   4      211.68      210.58      2.95 o 
  -3   2   4      226.61      228.82      3.97 o 
  -2   2   4        7.78        9.60      1.13 o 
  -1   2   4      121.14      100.18      1.86 o 
   0   2   4      347.67      336.53      3.73 o 
   1   2   4     1196.49     1233.98     12.30 o 
   2   2   4     1389.00     1340.87     13.60 o 
   3   2   4      745.26      794.02      8.36 o 
   4   2   4      328.79      362.92      5.74 o 
   5   2   4       89.37      102.48      3.13 o 
   6   2   4      193.95      175.02      9.24 o 
   7   2   4      122.99      142.26      9.07 o 
   8   2   4       39.95       38.68      6.16 o 
   9   2   4        0.90        2.50      1.72 o 
  10   2   4       12.75       13.27      3.49 o 
  11   2   4        3.51        3.29      2.47 o 
  12   2   4        6.10        3.88      1.99 o 
  13   2   4        0.39        2.20      2.40 o 
 -14   3   4       16.63       12.41      7.62 o 
 -13   3   4       16.45       33.17      7.57 o 
 -12   3   4        3.72       11.60      6.26 o 
 -11   3   4       20.30       19.93      2.98 o 
 -10   3   4     1008.88     1154.27     14.07 o 
  -9   3   4      356.74      352.32      5.38 o 
  -8   3   4       12.90       10.40      1.55 o 
  -7   3   4      172.42      165.75      4.94 o 
  -6   3   4       92.95       95.88      2.45 o 
  -5   3   4      402.78      452.91      6.62 o 
  -4   3   4       14.69       16.55      2.15 o 
  -3   3   4       15.47       21.89      2.52 o 
  -2   3   4     1696.85     1845.42     16.90 o 
  -1   3   4        2.03        2.15      0.80 o 
   0   3   4       37.12       33.06      1.33 o 
   1   3   4      129.24      129.67      3.45 o 
   2   3   4      162.17      177.77      3.72 o 
   3   3   4      172.36      182.06      3.74 o 
   4   3   4        0.89        1.73      1.13 o 
   5   3   4        1.98        2.41      1.06 o 
   6   3   4       13.54       13.93      2.68 o 
   7   3   4       40.30       38.66      4.68 o 
   8   3   4        3.57        4.21      2.20 o 
   9   3   4       51.95       50.46      9.32 o 
  10   3   4       31.85       30.44      6.39 o 
  11   3   4        0.72        3.30      2.21 o 
  12   3   4        5.38        5.41      2.54 o 
 -14   4   4        0.11        2.87      5.65 o 
 -13   4   4        0.00       -2.77      4.65 o 
 -12   4   4      115.53      122.07     12.27 o 
 -11   4   4       18.06       12.07      2.98 o 
 -10   4   4       28.22       31.23      6.20 o 
  -9   4   4       25.35       18.32      3.41 o 
  -8   4   4      448.91      471.47     11.68 o 
  -7   4   4      121.73      115.85      4.17 o 
  -6   4   4      103.78      102.55      3.84 o 
  -5   4   4        6.55        7.61      1.33 o 
  -4   4   4       80.93       76.07      2.16 o 
  -3   4   4        4.33        5.15      1.21 o 
  -2   4   4        7.20        7.90      1.93 o 
  -1   4   4       21.04       14.52      1.73 o 
   0   4   4      887.25      978.98     14.73 o 
   1   4   4      190.23      193.28      3.69 o 
   2   4   4      206.68      227.20      5.27 o 
   3   4   4      266.82      284.64      8.06 o 
   4   4   4       27.44       21.01      2.25 o 
   5   4   4       86.19       83.37      5.77 o 
   6   4   4        0.00        0.49      1.68 o 
   7   4   4        5.34        3.66      1.58 o 
   8   4   4       26.37       24.23      5.56 o 
   9   4   4        3.74        3.01      2.62 o 
  10   4   4       21.81       17.17      6.69 o 
  11   4   4        1.04        4.88      2.41 o 
 -12   5   4        0.30        5.38      2.35 o 
 -11   5   4        0.91        0.64      2.07 o 
 -10   5   4        0.37        3.61      1.64 o 
  -9   5   4       11.11       14.99      2.63 o 
  -8   5   4        8.79        7.97      2.56 o 
  -7   5   4       59.98       49.15      8.15 o 
  -6   5   4       53.33       41.45      6.82 o 
  -4   5   4        6.80        7.23      1.74 o 
  -3   5   4        7.57        7.20      1.52 o 
  -2   5   4       15.08       22.60      2.76 o 
  -1   5   4       52.84       49.14      5.03 o 
   0   5   4        0.61        2.32      1.67 o 
   1   5   4      122.13      141.80      7.01 o 
   2   5   4        1.69        3.54      1.40 o 
   3   5   4       84.28       87.46      5.71 o 
   4   5   4       51.93       46.31      6.28 o 
   5   5   4       33.46       21.64      3.09 o 
   6   5   4       11.37        9.27      2.76 o 
   7   5   4       15.22       12.10      2.82 o 
   8   5   4       38.67       32.18      6.60 o 
   9   5   4        1.63        2.27      2.46 o 
  10   5   4        0.13        5.22      2.94 o 
 -11   6   4       10.49        6.58      3.90 o 
 -10   6   4        3.72        1.82      2.52 o 
  -9   6   4        8.91       10.34      3.07 o 
  -8   6   4        1.80        2.89      1.86 o 
  -7   6   4        7.61        3.64      1.65 o 
  -6   6   4        4.92        5.56      1.34 o 
  -5   6   4       12.17       16.05      2.52 o 
  -4   6   4        9.84        9.07      2.63 o 
  -3   6   4        6.86       11.19      2.37 o 
  -2   6   4        7.02        8.38      2.42 o 
  -1   6   4       62.53       69.91      4.20 o 
   0   6   4       27.50       18.61      4.69 o 
   1   6   4       47.59       24.53      7.42 o 
   2   6   4        3.45        4.07      2.69 o 
   3   6   4       23.22       20.53      4.02 o 
   4   6   4       16.97       10.59      2.68 o 
   5   6   4        1.97        3.96      1.49 o 
   6   6   4       11.09        6.45      1.85 o 
   7   6   4        1.47        3.86      2.56 o 
   8   6   4        0.99        2.62      2.05 o 
  -8   7   4        1.68        4.72      2.11 o 
  -7   7   4        0.12        3.03      2.78 o 
  -6   7   4        6.84        6.04      2.33 o 
  -5   7   4        2.25        7.05      3.16 o 
  -4   7   4        6.83        8.14      2.82 o 
  -3   7   4        7.65        9.15      2.86 o 
  -2   7   4        0.08        3.71      2.69 o 
  -1   7   4        0.32        5.15      2.15 o 
   0   7   4       16.44       15.50      3.93 o 
   1   7   4        2.85        6.88      2.21 o 
   2   7   4        1.61        4.09      1.93 o 
   3   7   4        0.01       -0.06      1.73 o 
   4   7   4        1.52        5.47      1.76 o 
   5   7   4        0.54        0.81      1.30 o 
  -2   8   4        2.40        2.03      2.47 o 
  -1   8   4        3.14        2.55      2.51 o 
   0   8   4        0.04       -1.45      2.47 o 
 -16   0   5        1.25        0.99      5.12 o 
 -14   0   5        6.49        3.70      2.65 o 
 -12   0   5       45.50       46.17     15.07 o 
 -10   0   5       19.52       18.09      4.92 o 
  -8   0   5      207.92      218.81      5.62 o 
  -6   0   5      133.79      119.05      1.67 o 
  -4   0   5     3427.25     3416.84     21.25 o 
  -2   0   5     1083.40     1031.45      9.07 o 
   0   0   5     1198.76     1208.24     20.15 o 
   2   0   5       24.95       26.11      3.78 o 
   4   0   5      535.72      529.78      5.85 o 
   6   0   5       41.68       59.91      3.79 o 
   8   0   5       75.24       79.94      5.39 o 
  10   0   5       45.74       41.33     11.26 o 
  12   0   5      170.20      215.13     15.35 o 
 -16   1   5        0.75        6.29      2.63 o 
 -15   1   5        3.05        3.15      2.11 o 
 -14   1   5        7.26        6.51      2.59 o 
 -13   1   5       61.25       50.68     15.05 o 
 -12   1   5       47.76       52.14      9.21 o 
 -11   1   5       12.83       13.29      2.42 o 
 -10   1   5        4.52        5.05      1.19 o 
  -9   1   5      108.52      111.77      3.61 o 
  -8   1   5       94.22       96.59      2.77 o 
  -7   1   5       45.14       53.11      2.72 o 
  -6   1   5       87.19       77.45      1.92 o 
  -5   1   5       25.32       22.07      1.39 o 
  -4   1   5       77.37       71.54      2.79 o 
  -3   1   5      461.62      426.08      4.54 o 
  -2   1   5     1247.34     1186.86     11.08 o 
  -1   1   5     1668.22     1647.96     24.58 o 
   0   1   5     1224.04     1156.57      9.41 o 
   1   1   5     1477.97     1454.11     18.88 o 
   2   1   5        1.17        3.06      0.76 o 
   3   1   5      342.77      318.74      2.99 o 
   4   1   5       28.64       25.61      2.13 o 
   5   1   5       16.77       13.10      1.60 o 
   6   1   5        2.27        1.41      1.07 o 
   7   1   5        2.93        3.92      1.18 o 
   8   1   5        0.62        1.03      1.24 o 
   9   1   5        6.04        7.60      1.86 o 
  10   1   5       34.86       33.68      6.76 o 
  11   1   5        4.06        1.59      2.39 o 
  12   1   5        8.11        8.59      3.06 o 
 -15   2   5        4.27        8.26      3.84 o 
 -14   2   5      106.81      111.46      6.80 o 
 -13   2   5       66.17       73.73      8.98 o 
 -12   2   5        1.39       -0.07      1.73 o 
 -11   2   5       16.36       15.09      2.89 o 
 -10   2   5        0.01        2.45      0.84 o 
  -9   2   5        2.36        2.63      1.00 o 
  -8   2   5       51.93       44.31      2.25 o 
  -7   2   5       77.01       75.30      2.20 o 
  -6   2   5        0.37        2.40      0.85 o 
  -5   2   5      444.74      478.38      9.70 o 
  -4   2   5      125.42      138.74      1.88 o 
  -3   2   5      946.36     1001.44      6.03 o 
  -2   2   5      106.42      119.55      2.21 o 
  -1   2   5      667.76      674.83      7.87 o 
   0   2   5        8.82       10.09      1.10 o 
   1   2   5      475.01      493.87      7.79 o 
   2   2   5        4.67        1.35      0.60 o 
   3   2   5       40.63       42.69      1.60 o 
   4   2   5       75.41       80.85      1.92 o 
   5   2   5       22.91       20.09      1.13 o 
   6   2   5        3.81        4.27      1.08 o 
   7   2   5       23.30       31.29      6.74 o 
   8   2   5      200.01      221.13      9.75 o 
   9   2   5        0.20        1.64      2.07 o 
  10   2   5      182.20      222.23      8.76 o 
  11   2   5        1.00        3.40      1.14 o 
  12   2   5        7.10        8.92      2.69 o 
 -15   3   5        1.57        5.76      3.28 o 
 -14   3   5        0.28        0.12      3.41 o 
 -13   3   5        0.00        1.08      3.43 o 
 -12   3   5      332.65      349.50     13.31 o 
 -11   3   5       47.73       47.92      5.71 o 
 -10   3   5       55.94       48.82      3.35 o 
  -9   3   5      208.18      211.07      7.25 o 
  -8   3   5       91.00       85.14      5.09 o 
  -7   3   5       20.22       17.30      2.40 o 
  -6   3   5       13.22       14.43      1.74 o 
  -5   3   5        2.02        2.99      0.89 o 
  -4   3   5      433.17      467.22      7.36 o 
  -3   3   5      368.41      360.16      4.51 o 
  -2   3   5      117.28      109.14      2.10 o 
  -1   3   5      327.16      360.46      4.72 o 
   0   3   5     1157.41     1240.76     11.51 o 
   1   3   5        1.18        1.90      0.76 o 
   2   3   5        2.20        2.27      1.27 o 
   3   3   5      201.62      220.88      3.81 o 
   4   3   5       79.99       70.94      3.36 o 
   5   3   5       79.06       83.87      3.55 o 
   6   3   5       68.22       65.73      3.77 o 
   7   3   5       18.27       17.34      4.34 o 
   8   3   5       42.88       40.91      8.25 o 
   9   3   5       13.92       14.19      3.06 o 
  10   3   5       10.56        7.12      3.25 o 
  11   3   5        0.59        3.45      3.14 o 
 -14   4   5       12.02       16.08      9.83 o 
 -13   4   5       42.62       52.28     19.75 o 
 -12   4   5       22.98       13.22      3.17 o 
 -11   4   5        9.86        7.41      2.94 o 
 -10   4   5      403.25      447.69      8.43 o 
  -9   4   5        5.23        1.75      2.19 o 
  -8   4   5        6.55        9.55      2.63 o 
  -7   4   5       97.64       89.55      3.81 o 
  -6   4   5        8.24        6.00      1.08 o 
  -5   4   5      435.48      462.27      5.93 o 
  -4   4   5       34.37       39.36      2.52 o 
  -3   4   5      135.13      138.76      3.45 o 
  -2   4   5      172.35      185.53      5.26 o 
  -1   4   5       18.18       15.50      2.33 o 
   0   4   5       26.44       17.76      7.66 o 
   1   4   5        4.64        5.31      1.33 o 
   2   4   5       61.74       56.17      4.16 o 
   3   4   5       49.64       55.76      3.74 o 
   4   4   5        0.27        2.38      1.18 o 
   5   4   5      110.92      127.35      6.79 o 
   6   4   5        9.93       10.04      2.32 o 
   7   4   5       16.59       18.58      4.95 o 
   8   4   5       17.74       11.63      3.09 o 
   9   4   5        0.84        3.43      2.11 o 
  10   4   5        3.79        3.81      1.67 o 
  11   4   5        5.16        4.75      2.40 o 
 -12   5   5        8.77        5.50      2.36 o 
 -11   5   5        6.35        4.90      1.88 o 
 -10   5   5        4.55        4.83      1.15 o 
  -9   5   5       13.76       18.82      3.52 o 
  -8   5   5       45.36       38.53      6.51 o 
  -7   5   5       43.67       38.10      6.17 o 
  -6   5   5        1.87       -0.65      1.72 o 
  -5   5   5      234.82      253.33      8.88 o 
  -4   5   5       78.58       60.20     13.49 o 
  -3   5   5      330.48      366.40      7.33 o 
  -2   5   5      136.71      138.91      6.22 o 
  -1   5   5       63.87       71.21      3.63 o 
   0   5   5        4.26        5.72      1.40 o 
   1   5   5       20.36       20.30      2.79 o 
   2   5   5        5.51        4.72      1.44 o 
   3   5   5        0.95        0.60      1.96 o 
   4   5   5        3.28        4.20      1.66 o 
   5   5   5        2.37        2.37      1.58 o 
   6   5   5       53.45       40.93      5.42 o 
   7   5   5        0.47        4.08      1.52 o 
   8   5   5        5.25        6.88      2.85 o 
   9   5   5        0.06        3.35      2.39 o 
 -11   6   5        0.86        4.43      2.72 o 
 -10   6   5        1.66        4.21      2.31 o 
  -9   6   5        0.43        3.30      1.17 o 
  -8   6   5        2.20        2.09      1.96 o 
  -7   6   5        7.88        9.78      2.85 o 
  -6   6   5        1.39        1.47      1.48 o 
  -5   6   5       28.66       31.75      4.39 o 
  -4   6   5       23.13       35.41      7.29 o 
  -3   6   5        3.29        5.59      2.46 o 
  -2   6   5        1.61        4.69      1.69 o 
  -1   6   5       35.39       33.31      3.65 o 
   0   6   5       23.38       13.40      3.89 o 
   1   6   5      160.57      173.62      4.86 o 
   2   6   5       32.62       25.55      3.83 o 
   3   6   5       19.97       21.43      4.38 o 
   4   6   5       51.98       46.13      6.38 o 
   5   6   5        8.04        5.33      2.18 o 
   6   6   5        0.14        2.16      1.44 o 
   7   6   5        2.61        2.62      2.02 o 
   8   6   5        0.11        4.92      2.03 o 
  -8   7   5       11.59       19.26      4.25 o 
  -7   7   5        0.07        7.72      3.77 o 
  -6   7   5        2.82        7.54      3.37 o 
  -5   7   5        0.78        5.81      1.78 o 
  -4   7   5        0.00        2.54      2.26 o 
  -3   7   5        1.10        5.67      2.60 o 
  -2   7   5        3.47        7.57      2.38 o 
  -1   7   5        0.71        1.33      2.97 o 
   0   7   5       70.18       59.97     12.50 o 
   1   7   5       35.19       25.39      6.63 o 
   2   7   5        0.03        0.28      1.71 o 
   3   7   5        8.03        8.51      2.25 o 
   4   7   5        0.00        2.58      2.43 o 
   5   7   5        0.30        4.96      2.89 o 
 -16   0   6       52.90       46.76     33.42 o 
 -14   0   6        0.85        1.01      2.04 o 
 -12   0   6       13.85       13.34      4.81 o 
 -10   0   6       34.80       27.79      8.78 o 
  -8   0   6       49.34       55.54      2.84 o 
  -6   0   6      224.14      218.38      4.93 o 
  -4   0   6       55.66       54.65      2.61 o 
  -2   0   6      337.26      322.05      7.41 o 
   0   0   6       12.20       13.76      2.61 o 
   2   0   6     2882.98     2910.48     32.22 o 
   4   0   6      122.85      130.77      3.10 o 
   6   0   6      169.47      174.35      5.27 o 
   8   0   6       15.96       16.14      6.28 o 
  10   0   6      213.55      243.85      9.87 o 
  12   0   6        4.53        4.48      1.73 o 
 -16   1   6       11.15        7.13      3.48 o 
 -15   1   6        3.95        4.66      2.98 o 
 -14   1   6        0.47        2.48      2.81 o 
 -13   1   6        8.09        9.93      3.52 o 
 -12   1   6       12.10       10.66      2.69 o 
 -11   1   6       68.47       73.92      3.28 o 
 -10   1   6       20.24       20.33      3.67 o 
  -9   1   6       69.69       76.34      3.76 o 
  -8   1   6      190.74      187.90      4.24 o 
  -7   1   6       11.33        8.28      1.32 o 
  -6   1   6     1297.06     1379.22     19.73 o 
  -5   1   6      479.20      512.86      4.29 o 
  -4   1   6       20.33       19.46      1.00 o 
  -3   1   6     2092.79     2088.94     15.62 o 
  -2   1   6      206.77      187.29      3.21 o 
  -1   1   6        7.84        9.62      1.27 o 
   0   1   6       76.15       82.78      1.53 o 
   1   1   6      483.82      538.99      5.85 o 
   2   1   6       81.97       82.21      2.25 o 
   3   1   6       66.61       63.16      1.29 o 
   4   1   6      322.10      332.05      6.20 o 
   5   1   6      786.64      838.88      9.97 o 
   6   1   6       72.07       75.24      6.62 o 
   7   1   6       24.94       24.72      4.47 o 
   8   1   6      164.32      171.31      8.37 o 
   9   1   6       16.89       14.62      4.03 o 
  10   1   6       50.34       48.71      8.97 o 
  11   1   6       31.42       25.40      4.71 o 
  12   1   6        3.60        4.04      2.10 o 
 -15   2   6       41.48       34.94     19.91 o 
 -14   2   6        9.71       12.37      3.98 o 
 -13   2   6        2.23        4.37      1.06 o 
 -12   2   6        0.03        4.55      1.46 o 
 -11   2   6        1.22        2.89      1.35 o 
 -10   2   6        3.93        4.66      1.43 o 
  -9   2   6       54.51       58.04      2.71 o 
  -8   2   6       67.88       62.91      2.42 o 
  -7   2   6        7.53        6.23      1.49 o 
  -6   2   6      103.77      103.38      2.28 o 
  -5   2   6       60.32       42.62      2.20 o 
  -4   2   6     1112.01     1223.38     10.30 o 
  -3   2   6      223.03      221.88      4.70 o 
  -2   2   6       67.06       66.98      2.01 o 
  -1   2   6        4.82        3.93      0.89 o 
   0   2   6      283.10      266.23      3.23 o 
   1   2   6        0.29        0.60      0.50 o 
   2   2   6      117.91      108.62      2.11 o 
   3   2   6      279.09      271.46      4.07 o 
   4   2   6       97.30       84.09      3.79 o 
   5   2   6        8.44        5.81      1.17 o 
   6   2   6        5.70        8.26      3.04 o 
   7   2   6       86.85       96.51      6.14 o 
   8   2   6        1.74        3.33      2.12 o 
   9   2   6       18.68       22.27      5.00 o 
  10   2   6       39.11       27.42      7.81 o 
  11   2   6       10.54       11.00      2.43 o 
  12   2   6        2.66        2.79      1.70 o 
 -15   3   6        1.25        1.43      1.88 o 
 -14   3   6        9.80       11.98      7.51 o 
 -13   3   6       33.73       45.03     16.96 o 
 -12   3   6        1.76        1.91      2.42 o 
 -11   3   6       17.87       10.91      2.14 o 
 -10   3   6      407.33      429.19      6.39 o 
  -9   3   6      216.15      240.37      6.12 o 
  -8   3   6      203.24      204.52      7.76 o 
  -7   3   6      316.25      351.76      8.48 o 
  -6   3   6       15.31       15.53      1.86 o 
  -5   3   6       11.48        6.99      1.45 o 
  -4   3   6      105.72      105.74      2.65 o 
  -3   3   6       76.86       75.80      2.18 o 
  -2   3   6      668.99      718.98      9.63 o 
  -1   3   6        7.98        8.85      1.44 o 
   0   3   6      472.76      468.44      9.49 o 
   1   3   6      101.91      109.91      2.97 o 
   2   3   6      125.13      129.85      3.30 o 
   3   3   6        6.80       13.37      1.59 o 
   4   3   6       72.53       56.59      2.85 o 
   5   3   6       96.40       96.83      3.42 o 
   6   3   6      231.43      248.07      9.46 o 
   7   3   6       82.02       76.27      9.47 o 
   8   3   6        3.69        2.96      1.83 o 
   9   3   6        0.51        3.42      2.54 o 
  10   3   6        7.39        5.60      2.90 o 
  11   3   6        2.13        3.44      3.46 o 
 -14   4   6        0.22        1.94      3.69 o 
 -13   4   6       15.45       12.60      6.68 o 
 -12   4   6      113.85      132.05     20.40 o 
 -11   4   6       32.53       35.47      6.49 o 
 -10   4   6        2.53        1.86      1.95 o 
  -9   4   6        2.11        4.38      1.51 o 
  -8   4   6      214.01      220.05      5.40 o 
  -7   4   6      269.12      290.40      8.23 o 
  -6   4   6      281.21      312.78      5.15 o 
  -5   4   6       14.09        8.72      1.31 o 
  -4   4   6       16.97       19.08      2.05 o 
  -3   4   6       76.30       76.72      3.19 o 
  -2   4   6        2.27        2.27      0.75 o 
  -1   4   6       71.91       71.00      3.61 o 
   0   4   6        7.27        9.66      2.28 o 
   1   4   6      110.38      103.00      3.60 o 
   2   4   6      111.80      117.05      6.90 o 
   3   4   6       42.63       38.85      3.11 o 
   4   4   6      180.56      181.70      4.93 o 
   5   4   6       29.59       30.00      4.52 o 
   6   4   6        1.34        4.99      1.75 o 
   7   4   6        7.85        7.18      2.65 o 
   8   4   6        8.57        5.90      2.40 o 
   9   4   6       15.64       15.47      5.23 o 
  10   4   6        0.13        2.63      3.15 o 
 -12   5   6        0.02        2.42      2.18 o 
 -11   5   6        1.66        3.74      1.28 o 
 -10   5   6        0.43        0.34      1.77 o 
  -9   5   6       75.58       85.42      7.90 o 
  -8   5   6        0.48        1.20      2.00 o 
  -7   5   6       10.85       11.97      2.63 o 
  -6   5   6       78.95       92.98      3.36 o 
  -5   5   6       13.91        9.99      2.34 o 
  -4   5   6       19.25       17.50      2.92 o 
  -3   5   6      158.44      162.72      6.17 o 
  -2   5   6       69.69       92.11      9.17 o 
  -1   5   6       38.09       29.58      6.98 o 
   0   5   6      108.79      116.78      3.94 o 
   1   5   6        8.92        6.96      1.85 o 
   2   5   6        3.05        4.42      1.48 o 
   3   5   6       44.66       33.62      4.71 o 
   4   5   6       44.70       35.80      6.56 o 
   5   5   6       71.98       54.90     10.27 o 
   6   5   6        1.92        2.06      2.13 o 
   7   5   6       11.20        9.10      2.95 o 
   8   5   6        0.23        0.91      2.75 o 
   9   5   6        0.19        2.91      2.42 o 
 -11   6   6        3.02        7.82      2.41 o 
 -10   6   6        1.88        5.01      2.64 o 
  -9   6   6        1.80        2.47      1.80 o 
  -8   6   6        8.60        6.23      2.21 o 
  -7   6   6        4.21        6.76      1.58 o 
  -6   6   6        6.37        9.01      2.43 o 
  -5   6   6       56.01       65.80      7.10 o 
  -4   6   6       49.13       49.49      6.06 o 
  -3   6   6        7.30        5.04      1.86 o 
  -2   6   6       87.50      102.68     29.86 o 
  -1   6   6        0.73        1.81      1.96 o 
   0   6   6        3.74        4.06      1.47 o 
   1   6   6        3.49        6.45      1.84 o 
   2   6   6       76.44       86.83      6.14 o 
   3   6   6        9.98        6.53      1.94 o 
   4   6   6        0.18        3.20      1.26 o 
   5   6   6        0.04        4.28      1.02 o 
   6   6   6        0.08        4.18      1.82 o 
   7   6   6        2.59       10.74      3.44 o 
  -8   7   6        0.01        4.87      2.42 o 
  -7   7   6        8.29        5.62      3.90 o 
  -6   7   6        0.73        1.42      1.60 o 
  -5   7   6        0.52        3.38      2.55 o 
  -4   7   6        0.00        3.68      2.01 o 
  -3   7   6       38.12       44.86      4.90 o 
  -2   7   6       43.07       11.51     11.66 o 
  -1   7   6       11.71       13.25      2.83 o 
   0   7   6       77.03       70.84      8.97 o 
   1   7   6        4.86        6.96      2.59 o 
   2   7   6       29.37       27.59      4.65 o 
   3   7   6        6.35        4.63      2.33 o 
   4   7   6        1.27        4.71      1.58 o 
 -16   0   7       51.00       35.23     17.81 o 
 -14   0   7        0.76       -0.37      3.72 o 
 -12   0   7        3.58        4.98      4.60 o 
 -10   0   7      595.09      626.78     22.98 o 
  -8   0   7      231.20      247.88      6.06 o 
  -6   0   7     1752.59     1693.57     16.14 o 
  -4   0   7      502.40      522.65      6.08 o 
  -2   0   7     1692.47     1621.76     20.83 o 
   0   0   7      977.33     1151.15     11.43 o 
   2   0   7     3543.28     3717.54     40.67 o 
   4   0   7        0.30        0.60      0.79 o 
   6   0   7       19.70       19.94      5.16 o 
   8   0   7      317.64      348.23     20.70 o 
  10   0   7       23.50       21.23      6.12 o 
 -16   1   7       18.28       21.05      7.64 o 
 -15   1   7       15.07        7.25      3.13 o 
 -14   1   7        2.74        7.32      3.28 o 
 -13   1   7       20.85       20.05      5.81 o 
 -12   1   7       67.48       61.84      4.20 o 
 -11   1   7        8.59        5.36      1.63 o 
 -10   1   7       12.28       10.55      1.82 o 
  -9   1   7      283.69      280.10      7.97 o 
  -8   1   7      186.08      182.15      6.84 o 
  -7   1   7        3.48        2.50      1.23 o 
  -6   1   7       37.79       33.62      1.18 o 
  -5   1   7      185.22      178.65      3.72 o 
  -4   1   7       83.50       93.85      1.76 o 
  -3   1   7       85.86       92.28      1.83 o 
  -2   1   7      379.67      364.14      4.02 o 
  -1   1   7      303.30      318.99      5.12 o 
   0   1   7     2311.04     2320.40     15.08 o 
   1   1   7       73.89       88.95      2.36 o 
   2   1   7      109.73      110.50      2.24 o 
   3   1   7      302.94      303.78      4.45 o 
   4   1   7       24.24       27.53      3.03 o 
   5   1   7       67.88       70.11      2.80 o 
   6   1   7        7.51        5.51      1.31 o 
   7   1   7      398.75      419.76      7.34 o 
   8   1   7        0.46        4.18      1.69 o 
   9   1   7       47.82       38.27      6.99 o 
  10   1   7      145.11      179.21      6.47 o 
  11   1   7        0.48        0.75      1.80 o 
 -15   2   7       19.01       15.56      6.25 o 
 -14   2   7      125.47      132.46     14.97 o 
 -13   2   7       95.98      119.94     11.21 o 
 -12   2   7      239.55      264.91      5.02 o 
 -11   2   7       33.57       46.74      7.11 o 
 -10   2   7      190.98      197.35      4.61 o 
  -9   2   7        9.82        9.20      1.61 o 
  -8   2   7        1.80        1.40      1.09 o 
  -7   2   7      206.03      200.44      4.32 o 
  -6   2   7      644.17      680.21     13.70 o 
  -5   2   7       69.75       68.50      1.96 o 
  -4   2   7      336.35      324.24      3.43 o 
  -3   2   7      754.33      840.67      6.71 o 
  -2   2   7      132.17      148.11      2.31 o 
  -1   2   7      431.72      491.24      7.34 o 
   0   2   7       50.82       53.93      2.10 o 
   1   2   7       14.25       17.49      1.97 o 
   2   2   7        3.44        4.08      0.93 o 
   3   2   7        4.60        6.43      1.08 o 
   4   2   7        5.98        7.16      1.35 o 
   5   2   7      349.17      361.53     14.12 o 
   6   2   7        1.23        2.13      1.73 o 
   7   2   7       46.56       38.23      8.07 o 
   8   2   7       32.47       24.44      5.61 o 
   9   2   7        2.66        4.42      2.07 o 
  10   2   7        3.03        7.06      1.70 o 
  11   2   7        7.51        6.41      2.55 o 
 -15   3   7        6.16        1.78      5.25 o 
 -14   3   7       20.06       14.11     10.20 o 
 -13   3   7        0.42        4.95      1.73 o 
 -12   3   7       69.77       71.38      5.07 o 
 -11   3   7       30.69       24.11      4.62 o 
 -10   3   7       10.06       10.46      1.82 o 
  -9   3   7        6.73        5.89      1.45 o 
  -8   3   7       74.19       69.84      2.91 o 
  -7   3   7       40.75       40.24      5.08 o 
  -6   3   7        1.59        1.44      0.96 o 
  -5   3   7       43.56       60.02      2.56 o 
  -4   3   7       19.53       15.03      1.83 o 
  -3   3   7       10.43       18.84      1.93 o 
  -2   3   7        1.57        5.33      0.98 o 
  -1   3   7       30.66       31.18      1.69 o 
   0   3   7        2.57        4.08      1.06 o 
   1   3   7        8.63        8.65      1.16 o 
   2   3   7        2.53        1.82      1.34 o 
   3   3   7      213.63      235.12      7.09 o 
   4   3   7        3.90        1.89      1.47 o 
   5   3   7        1.29        4.55      2.27 o 
   6   3   7      182.21      191.35      7.55 o 
   7   3   7      109.81      109.73      9.25 o 
   8   3   7       19.15       17.61      4.55 o 
   9   3   7        3.84        2.36      2.62 o 
  10   3   7        0.29        1.66      2.00 o 
 -14   4   7       21.67       16.81      6.43 o 
 -13   4   7        2.96        0.01      3.23 o 
 -12   4   7        0.34        3.02      1.29 o 
 -11   4   7       16.69       16.36      2.73 o 
 -10   4   7       13.85       12.26      2.71 o 
  -9   4   7       24.30       26.43      3.85 o 
  -8   4   7      131.11      127.12      5.99 o 
  -7   4   7      266.21      275.13      8.49 o 
  -6   4   7       33.95       30.67      2.96 o 
  -5   4   7      503.65      511.77      6.32 o 
  -4   4   7       38.87       41.56      3.42 o 
  -3   4   7       68.16       60.86      2.19 o 
  -2   4   7        8.10        6.69      2.15 o 
  -1   4   7        4.06        4.71      1.12 o 
   0   4   7        0.39        3.32      1.52 o 
   1   4   7        0.70        3.13      1.25 o 
   2   4   7        3.79        1.74      1.76 o 
   3   4   7      249.57      263.74      6.92 o 
   4   4   7        1.91        6.12      1.97 o 
   5   4   7        0.62        0.56      2.04 o 
   6   4   7       32.01       18.74      5.90 o 
   7   4   7        8.12        8.92      3.64 o 
   8   4   7        0.01        2.01      1.97 o 
   9   4   7        2.80        4.42      2.57 o 
 -12   5   7       10.02       13.19      4.78 o 
 -11   5   7        1.87        1.98      2.23 o 
 -10   5   7        0.00        2.08      1.28 o 
  -9   5   7       32.29       28.22      6.28 o 
  -8   5   7        0.07        0.65      1.90 o 
  -7   5   7       10.95       15.38      3.57 o 
  -6   5   7       11.44        9.68      2.05 o 
  -5   5   7       19.76       15.74      3.14 o 
  -4   5   7       31.57       24.19      3.24 o 
  -3   5   7        8.63       11.64      2.48 o 
  -2   5   7      183.14      192.73      5.37 o 
  -1   5   7        3.47        5.60      1.75 o 
   0   5   7       66.00       79.80      3.99 o 
   1   5   7      194.52      191.62      4.36 o 
   2   5   7       47.28       46.28      6.15 o 
   3   5   7        2.88        4.37      1.33 o 
   4   5   7        3.96        6.07      2.26 o 
   5   5   7        3.54        4.49      1.72 o 
   6   5   7       30.66       26.97      6.79 o 
   7   5   7       10.86        7.23      2.88 o 
   8   5   7        5.56        6.98      3.28 o 
 -10   6   7       14.15       11.48      3.59 o 
  -9   6   7        3.21        1.62      1.64 o 
  -8   6   7        3.33        1.90      1.97 o 
  -7   6   7       13.90        9.30      4.00 o 
  -6   6   7        1.58        1.73      2.34 o 
  -5   6   7        4.49        6.27      1.70 o 
  -4   6   7       20.00       17.50      3.00 o 
  -3   6   7      225.13      273.11      9.65 o 
  -2   6   7       90.54       87.00      7.12 o 
  -1   6   7       48.89       53.72      5.59 o 
   0   6   7        3.57        4.05      1.66 o 
   1   6   7       27.43       25.09      3.98 o 
   2   6   7        5.26        5.03      1.41 o 
   3   6   7       12.18        8.99      2.36 o 
   4   6   7        0.06        1.39      1.76 o 
   5   6   7        3.56        6.30      1.63 o 
   6   6   7        0.05        5.06      4.49 o 
  -7   7   7        1.09       -1.06      3.59 o 
  -6   7   7        1.10        8.03      3.21 o 
  -5   7   7       15.40       14.09      4.59 o 
  -4   7   7        4.56        7.93      2.69 o 
  -3   7   7       12.45        9.95      3.06 o 
  -2   7   7        8.37        6.41      2.49 o 
  -1   7   7        3.34        6.81      2.04 o 
   0   7   7       16.92       14.26      2.65 o 
   1   7   7        1.51        4.33      1.90 o 
   2   7   7       14.49       10.82      3.22 o 
   3   7   7        1.20        5.12      1.56 o 
 -16   0   8        0.78       11.22      7.26 o 
 -14   0   8        4.70        3.55      7.42 o 
 -12   0   8      274.79      287.97     15.53 o 
 -10   0   8       25.20       24.33      5.96 o 
  -8   0   8      430.85      482.80     31.78 o 
  -6   0   8      944.56     1078.21     34.89 o 
  -4   0   8       20.13       16.79      3.64 o 
  -2   0   8      218.60      294.34      4.25 o 
   0   0   8      957.95      919.29      9.98 o 
   2   0   8      637.84      646.05     11.69 o 
   4   0   8     1475.44     1569.17     12.44 o 
   6   0   8        7.94        9.30      2.34 o 
   8   0   8      164.90      196.18      6.47 o 
  10   0   8      115.55      109.23     31.01 o 
 -16   1   8       19.23       16.15     13.45 o 
 -15   1   8        7.87        7.37      3.91 o 
 -14   1   8       32.70       19.80      6.08 o 
 -13   1   8        4.74        4.43      1.96 o 
 -12   1   8       27.01       33.61      3.70 o 
 -11   1   8        0.20        1.04      1.59 o 
 -10   1   8       61.68       65.83      3.44 o 
  -9   1   8      680.37      709.00      7.38 o 
  -8   1   8        0.11        1.14      1.06 o 
  -7   1   8      895.01      951.09     13.80 o 
  -6   1   8      254.78      293.11      4.33 o 
  -5   1   8       69.60       66.32      2.43 o 
  -4   1   8      113.26      105.00      1.68 o 
  -3   1   8      438.45      465.00      6.54 o 
  -2   1   8      176.81      173.42      3.45 o 
  -1   1   8      235.63      229.88      2.82 o 
   0   1   8       94.36      102.54      1.83 o 
   1   1   8       59.06       69.70      2.01 o 
   2   1   8      657.60      672.49      8.73 o 
   3   1   8       31.01       31.87      2.38 o 
   4   1   8        0.93        1.59      0.94 o 
   5   1   8      330.20      371.19      9.02 o 
   6   1   8       32.52       27.67      4.46 o 
   7   1   8       47.45       45.88      7.82 o 
   8   1   8      154.14      162.47      8.73 o 
   9   1   8        0.11        2.43      1.90 o 
  10   1   8       21.14       21.93      4.43 o 
  11   1   8        0.05        1.91      1.74 o 
 -15   2   8       29.93       25.89     13.04 o 
 -14   2   8        2.55        6.79      3.10 o 
 -13   2   8       21.89       17.10      3.78 o 
 -12   2   8       87.26      108.20      6.80 o 
 -11   2   8        0.01        4.25      2.10 o 
 -10   2   8        2.21        3.75      1.33 o 
  -9   2   8        1.27        3.50      1.27 o 
  -8   2   8        3.12        3.06      1.02 o 
  -7   2   8       97.67      105.00      3.31 o 
  -6   2   8       19.96       16.40      1.31 o 
  -5   2   8        8.10       13.05      1.71 o 
  -4   2   8       28.95       34.45      2.13 o 
  -3   2   8      420.25      443.96      7.63 o 
  -2   2   8       36.27       37.83      4.11 o 
  -1   2   8      465.55      479.42      6.61 o 
   0   2   8      253.81      267.21      4.16 o 
   1   2   8       14.04       11.99      1.45 o 
   2   2   8        0.03        1.19      0.51 o 
   3   2   8      404.57      420.60      4.05 o 
   4   2   8      128.64      112.90      3.71 o 
   5   2   8       54.25       54.67      9.61 o 
   6   2   8      460.70      498.79      9.83 o 
   7   2   8       67.76       64.70     12.13 o 
   8   2   8       99.25       92.47      7.47 o 
   9   2   8        9.53        8.58      3.28 o 
  10   2   8        8.57        6.23      2.80 o 
 -15   3   8       10.28        3.44      4.60 o 
 -14   3   8        2.78        2.87      2.57 o 
 -13   3   8        1.37        4.03      1.78 o 
 -12   3   8       13.98       11.02      2.92 o 
 -11   3   8       73.76       79.21      4.98 o 
 -10   3   8      255.82      283.24      5.70 o 
  -9   3   8      128.25      136.23      3.83 o 
  -8   3   8       80.23       86.76      5.44 o 
  -7   3   8        0.75        1.51      0.84 o 
  -6   3   8        0.16        1.15      0.48 o 
  -5   3   8      158.56      159.29      3.41 o 
  -4   3   8        0.69        1.92      0.67 o 
  -3   3   8       89.08       84.07      2.63 o 
  -2   3   8       29.82       26.66      1.96 o 
  -1   3   8       79.44       83.05      2.45 o 
   0   3   8       16.74       16.48      1.81 o 
   1   3   8      166.16      177.56      3.52 o 
   2   3   8        0.01        3.81      1.17 o 
   3   3   8        1.12        0.81      1.39 o 
   4   3   8      134.81      124.29      4.07 o 
   5   3   8        6.24        3.09      1.97 o 
   6   3   8        0.79        0.63      2.92 o 
   7   3   8       19.77       18.40      3.80 o 
   8   3   8        0.64        3.00      1.62 o 
   9   3   8        0.10        0.53      2.20 o 
  10   3   8        3.08        4.88      2.14 o 
 -14   4   8        0.06        3.17      2.10 o 
 -13   4   8        0.02        3.60      2.75 o 
 -12   4   8       14.82        9.40      3.67 o 
 -11   4   8        9.57        7.78      1.91 o 
 -10   4   8        1.73        1.35      1.35 o 
  -9   4   8       22.65       22.45      3.58 o 
  -8   4   8        2.99        3.18      1.36 o 
  -7   4   8      179.32      199.20      7.92 o 
  -6   4   8       10.18       17.18      2.16 o 
  -5   4   8        0.26        1.53      0.85 o 
  -4   4   8      131.12      133.06      4.46 o 
  -3   4   8        7.37        7.17      1.73 o 
  -2   4   8       72.82       72.65      2.59 o 
  -1   4   8       15.96       16.17      2.11 o 
   0   4   8       78.21       80.89      7.81 o 
   1   4   8       44.73       39.14      4.86 o 
   2   4   8        8.57        5.95      1.39 o 
   3   4   8      299.59      302.90      5.69 o 
   4   4   8       70.56       78.78      7.66 o 
   5   4   8        9.80        8.08      2.33 o 
   6   4   8        0.01        0.57      3.48 o 
   7   4   8        0.54        3.54      2.04 o 
   8   4   8        0.73        3.24      2.39 o 
   9   4   8        0.50        1.91      2.37 o 
 -12   5   8        0.38        0.30      2.16 o 
 -11   5   8        1.87        2.28      1.78 o 
 -10   5   8        6.59        4.51      1.74 o 
  -9   5   8        0.99        1.98      1.52 o 
  -8   5   8       10.33        7.75      2.26 o 
  -7   5   8       16.77       15.28      3.40 o 
  -6   5   8      278.49      279.49      9.40 o 
  -5   5   8      151.08      166.66      6.94 o 
  -4   5   8        5.62        8.80      1.51 o 
  -3   5   8        1.75        4.75      1.63 o 
  -2   5   8       12.00        5.87      1.56 o 
  -1   5   8        3.95        7.10      1.95 o 
   0   5   8       31.99       15.83      6.35 o 
   1   5   8        0.01        4.04      1.81 o 
   2   5   8        0.00        2.68      1.62 o 
   3   5   8       11.30       10.27      2.16 o 
   4   5   8       15.38       16.32      3.34 o 
   5   5   8       70.04       63.11      4.89 o 
   6   5   8        2.93        8.17      2.82 o 
   7   5   8        5.13        3.47      3.33 o 
 -10   6   8        0.26        2.08      1.54 o 
  -9   6   8        0.00        3.07      1.53 o 
  -8   6   8       13.25        8.18      2.76 o 
  -7   6   8        1.31        4.89      2.19 o 
  -6   6   8        3.12        4.46      2.53 o 
  -5   6   8       30.26       20.30      6.01 o 
  -4   6   8        2.45        2.32      1.42 o 
  -3   6   8       34.51       30.97      3.71 o 
  -2   6   8        1.64        1.85      2.09 o 
  -1   6   8      165.19      188.37      8.09 o 
   0   6   8        5.64        6.89      2.14 o 
   1   6   8        4.08        7.93      2.03 o 
   2   6   8        5.12        7.15      2.09 o 
   3   6   8        0.62        4.05      2.38 o 
   4   6   8        4.57        5.27      1.97 o 
   5   6   8       13.42       16.40      4.50 o 
  -7   7   8        0.28        2.37      3.11 o 
  -6   7   8        0.05        3.35      3.41 o 
  -5   7   8        0.94        6.57      3.06 o 
  -4   7   8        2.89        6.13      2.31 o 
  -3   7   8        0.83        2.69      1.73 o 
  -2   7   8        0.00        2.80      1.51 o 
  -1   7   8       18.38       23.66      4.01 o 
   0   7   8       46.39       43.15      5.82 o 
   1   7   8       24.57       22.78      5.36 o 
   2   7   8       13.86       13.77      3.47 o 
 -16   0   9        0.32        2.47      2.52 o 
 -14   0   9        1.26        2.80      3.31 o 
 -12   0   9       46.92       36.32     10.26 o 
 -10   0   9      443.02      482.14     10.47 o 
  -8   0   9       80.20       97.98     12.68 o 
  -6   0   9      336.25      342.03      7.44 o 
  -4   0   9       97.17       92.19      2.51 o 
  -2   0   9      531.08      603.48     11.24 o 
   0   0   9      399.88      438.21      8.98 o 
   2   0   9       13.59       12.74      2.19 o 
   4   0   9        0.24        3.90      2.26 o 
   6   0   9      156.14      158.67      5.60 o 
   8   0   9       89.91      131.36     29.37 o 
  10   0   9        5.24        4.98      3.16 o 
 -16   1   9       18.33       10.65      5.87 o 
 -15   1   9       74.20       52.45     15.82 o 
 -14   1   9       33.90       35.11      7.34 o 
 -13   1   9        3.58        2.22      1.84 o 
 -12   1   9       35.69       31.07      6.07 o 
 -11   1   9       33.92       34.13      5.20 o 
 -10   1   9       80.42       79.80      3.76 o 
  -9   1   9       54.22       55.34      4.53 o 
  -8   1   9        0.58        1.49      0.95 o 
  -7   1   9        0.52        0.26      1.32 o 
  -6   1   9      196.11      206.66      3.71 o 
  -5   1   9       19.88       25.59      1.87 o 
  -4   1   9      481.96      522.60      8.56 o 
  -3   1   9       90.26       94.70      3.70 o 
  -2   1   9      405.63      448.06      7.16 o 
  -1   1   9       26.50       35.92      2.33 o 
   0   1   9      460.61      503.22      7.25 o 
   1   1   9      835.08      844.35      7.77 o 
   2   1   9       84.54       78.63      2.96 o 
   3   1   9       38.99       40.08      2.35 o 
   4   1   9      132.63      136.12      5.13 o 
   5   1   9        0.65        3.82      1.55 o 
   6   1   9      113.50      114.66      7.00 o 
   7   1   9       88.45       98.76      7.21 o 
   8   1   9       10.74        6.29      2.33 o 
   9   1   9       13.87       19.17      3.72 o 
  10   1   9       51.38       41.37     11.17 o 
 -15   2   9       16.31        7.28      2.59 o 
 -14   2   9       14.43       13.79      4.29 o 
 -13   2   9       59.26       65.88      5.48 o 
 -12   2   9       81.76       79.08      3.37 o 
 -11   2   9        0.24        2.79      2.09 o 
 -10   2   9       63.85       68.01      6.71 o 
  -9   2   9       11.35       12.93      2.30 o 
  -8   2   9      158.60      151.64      4.82 o 
  -7   2   9       28.24       22.81      2.35 o 
  -6   2   9      273.30      291.68      5.54 o 
  -5   2   9       83.99       85.66      2.08 o 
  -4   2   9      223.95      216.08      3.62 o 
  -3   2   9        8.01        8.13      1.40 o 
  -2   2   9       67.30       64.80      1.93 o 
  -1   2   9       70.37       84.23      2.24 o 
   0   2   9      191.68      195.32      5.87 o 
   1   2   9       47.35       45.09      2.18 o 
   2   2   9        9.41        7.12      1.06 o 
   3   2   9       15.13       12.62      2.19 o 
   4   2   9      421.31      415.23     10.53 o 
   5   2   9       88.28       76.07      5.41 o 
   6   2   9       11.64       15.70      4.52 o 
   7   2   9        0.05        0.90      2.04 o 
   8   2   9       55.39       44.80      9.96 o 
   9   2   9        3.52        5.34      1.74 o 
  10   2   9        1.35        6.40      1.86 o 
 -15   3   9        0.77        5.07      6.50 o 
 -14   3   9        4.72        5.14      3.08 o 
 -13   3   9        1.89        2.90      1.37 o 
 -12   3   9       15.77       17.25      3.07 o 
 -11   3   9       62.05       79.05      8.36 o 
 -10   3   9       28.42       27.51      4.39 o 
  -9   3   9      190.20      218.28      8.42 o 
  -8   3   9       28.65       33.41      4.29 o 
  -7   3   9       15.76       19.97      2.01 o 
  -6   3   9       28.57       25.17      3.37 o 
  -5   3   9       82.28       93.22      2.36 o 
  -4   3   9       30.71       36.18      2.42 o 
  -3   3   9        2.90        3.25      0.98 o 
  -2   3   9      104.27      110.60      2.59 o 
  -1   3   9       10.58       10.06      1.72 o 
   0   3   9      251.40      286.79      3.94 o 
   1   3   9        0.08        1.65      1.38 o 
   2   3   9      257.05      284.98      5.17 o 
   3   3   9      347.49      371.17     12.41 o 
   4   3   9       42.00       31.51      4.79 o 
   5   3   9       41.01       33.39      6.86 o 
   6   3   9        3.82        5.05      2.04 o 
   7   3   9        0.09        0.77      2.01 o 
   8   3   9        0.82        3.91      2.67 o 
   9   3   9       15.38       14.15      3.34 o 
 -14   4   9        0.38        1.38      3.05 o 
 -13   4   9        4.17        3.55      2.04 o 
 -12   4   9       12.10       12.85      4.16 o 
 -11   4   9       11.02       19.45     13.13 o 
 -10   4   9       35.25       29.56      5.58 o 
  -9   4   9       76.56       75.77      5.35 o 
  -8   4   9        1.80        2.82      1.32 o 
  -7   4   9        1.03        4.16      1.83 o 
  -6   4   9       35.11       36.45      4.83 o 
  -5   4   9        1.32        2.11      0.93 o 
  -4   4   9        0.18        1.75      0.79 o 
  -3   4   9      110.92      117.56      4.46 o 
  -2   4   9        2.16        8.41      1.62 o 
  -1   4   9       14.43       16.15      2.08 o 
   0   4   9       13.48       21.64      2.65 o 
   1   4   9        3.59        2.39      1.39 o 
   2   4   9      112.02      119.60      6.65 o 
   3   4   9       62.37       77.83     10.27 o 
   4   4   9        0.18        0.39      1.63 o 
   5   4   9       11.43        8.88      3.08 o 
   6   4   9       17.91       13.92      3.05 o 
   7   4   9       10.86       12.51      3.10 o 
   8   4   9        6.71       11.88      4.26 o 
 -12   5   9        0.21        0.48      2.21 o 
 -11   5   9        4.22        2.96      1.73 o 
 -10   5   9        0.26        4.04      1.70 o 
  -9   5   9       12.76        9.17      1.92 o 
  -8   5   9        3.07        6.07      1.35 o 
  -7   5   9       24.62       21.39      3.39 o 
  -6   5   9      114.07      123.03      4.19 o 
  -5   5   9      103.38       95.77      5.42 o 
  -4   5   9       90.31      107.91     10.25 o 
  -3   5   9       64.54       67.79      5.27 o 
  -2   5   9       39.76       37.47      5.34 o 
  -1   5   9        5.10        4.86      1.83 o 
   0   5   9       33.75       35.82      4.09 o 
   1   5   9       38.79       33.12      5.77 o 
   2   5   9        0.53        2.73      1.49 o 
   3   5   9       55.30       53.66      9.00 o 
   4   5   9       23.32       21.13      4.94 o 
   5   5   9       19.89       17.88      4.39 o 
   6   5   9       32.95       24.97      8.07 o 
   7   5   9       16.13       16.24      5.24 o 
 -10   6   9       11.97       11.61      4.40 o 
  -9   6   9        0.10        2.56      1.61 o 
  -8   6   9        3.38        4.31      1.65 o 
  -7   6   9        0.16        3.06      2.08 o 
  -6   6   9        2.94        4.82      2.38 o 
  -5   6   9        0.00        2.47      1.91 o 
  -4   6   9       73.14       79.91      3.88 o 
  -3   6   9        2.66        2.97      1.44 o 
  -2   6   9       58.53       36.84     10.28 o 
  -1   6   9        1.61        2.10      1.95 o 
   0   6   9        0.44        3.22      1.68 o 
   1   6   9        4.96        3.05      1.83 o 
   2   6   9        1.81        2.51      2.13 o 
   3   6   9        1.47        4.05      2.14 o 
   4   6   9       13.28       15.63      3.89 o 
  -6   7   9        0.81        3.70      3.08 o 
  -5   7   9        3.80        4.16      2.99 o 
  -4   7   9        0.16        3.80      3.56 o 
  -3   7   9        1.18        3.89      2.12 o 
  -2   7   9        0.38        4.26      1.91 o 
  -1   7   9       15.20       10.64      3.11 o 
   0   7   9        2.30        3.30      2.01 o 
   1   7   9        3.97        5.69      2.21 o 
 -16   0  10       14.02       16.41      9.10 o 
 -14   0  10       13.79       15.43      4.83 o 
 -12   0  10       31.26       27.79     11.09 o 
 -10   0  10       54.16       47.97      9.54 o 
  -8   0  10      217.20      287.64      6.20 o 
  -6   0  10      148.93      154.11      3.46 o 
  -4   0  10      247.70      223.05      9.43 o 
  -2   0  10      616.78      621.13     11.63 o 
   0   0  10      463.30      457.09      6.93 o 
   2   0  10       21.04       15.36      2.21 o 
   4   0  10       66.69       57.29      3.93 o 
   6   0  10      118.07      132.29      5.37 o 
   8   0  10       28.70       25.92      8.26 o 
 -16   1  10        2.28        5.03      2.92 o 
 -15   1  10        1.72        2.72      3.45 o 
 -14   1  10        5.97        5.35      1.68 o 
 -13   1  10       31.46       20.40      4.47 o 
 -12   1  10        8.70        9.76      2.30 o 
 -11   1  10       50.56       58.76      6.09 o 
 -10   1  10        5.18        7.22      1.80 o 
  -9   1  10       23.74       21.61      4.81 o 
  -8   1  10        0.13        1.98      1.30 o 
  -7   1  10        2.47        3.50      0.95 o 
  -6   1  10       30.58       34.02      2.43 o 
  -5   1  10       11.49       14.04      1.54 o 
  -4   1  10      544.32      560.36      7.65 o 
  -3   1  10      363.34      345.01      5.44 o 
  -2   1  10      126.27      133.33      2.87 o 
  -1   1  10      124.13      128.05      2.50 o 
   0   1  10       28.80       30.40      3.49 o 
   1   1  10       53.12       45.50      5.06 o 
   2   1  10      219.11      215.71      2.75 o 
   3   1  10        9.68        6.86      1.83 o 
   4   1  10      184.92      184.26      6.49 o 
   5   1  10        4.20        6.01      1.70 o 
   6   1  10       38.11       35.58      7.88 o 
   7   1  10        0.73        4.25      2.34 o 
   8   1  10       27.20       28.38      5.35 o 
   9   1  10        2.31        2.56      1.65 o 
 -15   2  10        0.03        5.54      2.58 o 
 -14   2  10       39.33       36.34     10.70 o 
 -13   2  10        8.28        4.63      1.87 o 
 -12   2  10       38.48       31.46      5.67 o 
 -11   2  10       67.34       75.27      4.68 o 
 -10   2  10        5.02        3.59      2.13 o 
  -9   2  10       37.85       42.21      4.39 o 
  -8   2  10        5.96        8.43      1.77 o 
  -7   2  10        2.31        3.65      1.54 o 
  -6   2  10      136.32      143.58      3.24 o 
  -5   2  10      621.10      672.73      7.14 o 
  -4   2  10       39.98       36.03      4.51 o 
  -3   2  10       56.03       63.93      2.61 o 
  -2   2  10       13.27       13.43      1.56 o 
  -1   2  10        0.17        2.64      1.09 o 
   0   2  10        0.00        3.27      1.01 o 
   1   2  10       19.24       13.21      1.74 o 
   2   2  10       75.50       73.83      2.39 o 
   3   2  10      223.28      238.73      5.81 o 
   4   2  10       40.52       45.72      7.21 o 
   5   2  10        1.16        3.22      2.84 o 
   6   2  10      104.99      117.19      7.53 o 
   7   2  10       17.03       13.72      2.86 o 
   8   2  10        0.38       -1.17      2.83 o 
   9   2  10        1.60        2.93      1.98 o 
 -14   3  10        1.94        3.82      1.57 o 
 -13   3  10       12.55       13.81      3.72 o 
 -12   3  10        2.95        3.02      1.64 o 
 -11   3  10        7.07        4.12      1.58 o 
 -10   3  10       42.88       38.35      6.95 o 
  -9   3  10       50.82       44.65      6.86 o 
  -8   3  10       94.88       83.60      3.95 o 
  -7   3  10       78.86       84.43      5.38 o 
  -6   3  10       58.61       56.94      2.73 o 
  -5   3  10       12.10       14.05      2.47 o 
  -4   3  10        7.77        6.82      1.34 o 
  -3   3  10        3.18        3.16      1.18 o 
  -2   3  10      121.12      122.77      3.26 o 
  -1   3  10        1.82        2.77      1.01 o 
   0   3  10      718.05      744.32      7.52 o 
   1   3  10       55.86       65.59      6.19 o 
   2   3  10       62.17       59.60      8.02 o 
   3   3  10       14.59       10.80      2.34 o 
   4   3  10       21.68       18.32      3.94 o 
   5   3  10      106.00      116.96      9.89 o 
   6   3  10        3.67        3.15      3.02 o 
   7   3  10       13.05       15.23      3.51 o 
   8   3  10       12.41        9.75      3.00 o 
 -13   4  10        5.53        4.40      2.57 o 
 -12   4  10        2.88        3.92      2.29 o 
 -11   4  10        0.73        3.44      1.30 o 
 -10   4  10       22.43       17.91      3.02 o 
  -9   4  10      121.21      139.33      3.78 o 
  -8   4  10       92.90       99.02      5.63 o 
  -7   4  10       29.55       19.75      4.97 o 
  -6   4  10        9.75        7.35      1.94 o 
  -5   4  10        6.81        5.27      1.45 o 
  -4   4  10       12.10        9.75      1.29 o 
  -3   4  10        4.35        2.30      1.17 o 
  -2   4  10       73.28       73.36     10.74 o 
  -1   4  10       16.94       17.66      2.87 o 
   0   4  10      178.29      193.86      5.18 o 
   1   4  10        6.98        8.96      1.97 o 
   2   4  10       98.24       99.95      6.79 o 
   3   4  10      145.21      145.39      5.03 o 
   4   4  10       49.17       48.58     10.76 o 
   5   4  10       21.77       20.63      4.62 o 
   6   4  10        8.04        8.71      2.84 o 
   7   4  10        0.27        6.79      2.91 o 
 -12   5  10        0.00        1.87      1.52 o 
 -11   5  10        4.09        0.98      1.70 o 
 -10   5  10        0.20        2.27      1.79 o 
  -9   5  10        8.19        5.30      2.07 o 
  -8   5  10        9.39       10.32      1.90 o 
  -7   5  10       28.65       22.27      3.84 o 
  -6   5  10        2.07        4.33      1.62 o 
  -5   5  10        9.34       13.20      3.22 o 
  -4   5  10        0.22        1.19      1.18 o 
  -3   5  10        7.92        6.65      2.75 o 
  -2   5  10        0.39        1.50      1.23 o 
  -1   5  10       15.90       19.93      3.04 o 
   0   5  10       10.80        5.05      2.35 o 
   1   5  10      155.53      169.60      8.58 o 
   2   5  10       42.01       37.99      4.46 o 
   3   5  10       25.54       25.42      4.61 o 
   4   5  10        5.38        3.06      2.13 o 
   5   5  10       43.65       35.60      8.46 o 
   6   5  10        3.65        4.77      2.47 o 
 -10   6  10        0.35        3.45      1.67 o 
  -9   6  10        3.84        7.17      1.79 o 
  -8   6  10        1.27        5.84      2.67 o 
  -7   6  10        0.54        2.95      1.74 o 
  -6   6  10        6.60        4.79      2.57 o 
  -5   6  10        2.33        2.28      2.17 o 
  -4   6  10        0.25        0.78      1.91 o 
  -3   6  10       68.80       92.96     13.78 o 
  -2   6  10       14.43        9.49      2.77 o 
  -1   6  10        1.60        4.28      2.07 o 
   0   6  10       28.71       25.23      3.88 o 
   1   6  10       23.30       19.89      3.09 o 
   2   6  10        2.95       10.27      2.62 o 
   3   6  10       11.31       15.05      4.06 o 
  -5   7  10        2.94        3.83      2.41 o 
  -4   7  10        0.09        2.96      3.32 o 
  -3   7  10        0.00        6.78      1.92 o 
  -2   7  10        6.54        7.43      2.46 o 
  -1   7  10        1.56        5.13      1.65 o 
 -16   0  11        1.38       -2.92      4.61 o 
 -14   0  11       21.24       20.68      7.76 o 
 -12   0  11        1.85        2.99      2.83 o 
 -10   0  11        3.42        1.63      4.34 o 
  -8   0  11      158.84      156.61      8.92 o 
  -6   0  11       96.03      102.59      3.02 o 
  -4   0  11        9.52       10.55      3.20 o 
  -2   0  11      105.43       92.33      4.90 o 
   0   0  11        1.13        0.87      1.39 o 
   2   0  11      159.06      153.36      3.67 o 
   4   0  11       63.21       69.34      4.66 o 
   6   0  11        5.76        0.90      1.93 o 
   8   0  11        4.86        1.63      4.36 o 
 -15   1  11        8.59        6.13      2.13 o 
 -14   1  11        5.38        3.51      1.42 o 
 -13   1  11        3.53        4.79      2.12 o 
 -12   1  11       18.62       15.95      3.54 o 
 -11   1  11       10.24        9.36      1.99 o 
 -10   1  11       30.76       29.09      4.58 o 
  -9   1  11        5.76        5.68      1.54 o 
  -8   1  11       44.78       43.48      5.29 o 
  -7   1  11       48.57       61.67      4.61 o 
  -6   1  11       22.95       20.30      2.62 o 
  -5   1  11       49.12       51.72      2.71 o 
  -4   1  11        8.33       10.79      1.94 o 
  -3   1  11       51.40       58.70      2.95 o 
  -2   1  11       82.29       86.19      2.56 o 
  -1   1  11        4.24        4.31      1.05 o 
   0   1  11        2.43        2.83      0.88 o 
   1   1  11      160.44      164.99      5.26 o 
   2   1  11       40.28       29.99      3.30 o 
   3   1  11      104.63       89.48      3.79 o 
   4   1  11       71.36       68.55      4.52 o 
   5   1  11        3.25        5.69      2.48 o 
   6   1  11        9.99        8.57      2.93 o 
   7   1  11        0.02       -0.44      2.34 o 
   8   1  11       10.93       13.95      3.94 o 
   9   1  11        6.27        7.35      2.77 o 
 -15   2  11        9.47        4.80      2.52 o 
 -14   2  11       35.71       28.75      6.22 o 
 -13   2  11        8.40       11.93      2.51 o 
 -12   2  11        0.09        0.45      1.82 o 
 -11   2  11       25.21       25.44      3.81 o 
 -10   2  11       21.96       26.69      4.84 o 
  -9   2  11       49.96       51.32      5.09 o 
  -8   2  11      136.18      142.13      6.49 o 
  -7   2  11      128.03      142.79      7.74 o 
  -6   2  11      139.42      128.94      3.97 o 
  -5   2  11       61.39       59.48      3.77 o 
  -4   2  11        0.29        2.56      0.92 o 
  -3   2  11      888.82      891.44     10.76 o 
  -2   2  11        0.82        1.71      0.94 o 
  -1   2  11       88.05       94.32      2.57 o 
   0   2  11        2.49        1.77      1.17 o 
   1   2  11      239.58      229.83      4.52 o 
   2   2  11       15.72       16.02      2.33 o 
   3   2  11        0.14        1.94      2.10 o 
   4   2  11       12.52       11.09      2.89 o 
   5   2  11       48.68       44.68      7.66 o 
   6   2  11       12.02        6.34      2.21 o 
   7   2  11        2.47        2.29      2.03 o 
   8   2  11        1.45        7.10      2.60 o 
 -14   3  11        4.04        6.63      1.86 o 
 -13   3  11       12.34        7.84      2.28 o 
 -12   3  11       59.71       55.89      8.05 o 
 -11   3  11       21.02       20.14      4.16 o 
 -10   3  11       49.64       47.65      9.89 o 
  -9   3  11        0.03        0.71      1.71 o 
  -8   3  11      171.97      178.54      5.92 o 
  -7   3  11      143.61      152.15      4.64 o 
  -6   3  11       41.44       41.54      6.11 o 
  -5   3  11      136.56      132.60      3.68 o 
  -4   3  11       17.32       13.30      2.32 o 
  -3   3  11        8.25        6.73      1.67 o 
  -2   3  11      124.07      136.01      5.19 o 
  -1   3  11       42.00       33.48      4.46 o 
   0   3  11      281.50      299.79      8.04 o 
   1   3  11       12.64        5.82      1.62 o 
   2   3  11      316.29      317.80      7.23 o 
   3   3  11       16.34       18.26      4.31 o 
   4   3  11       11.56        9.65      3.76 o 
   5   3  11       24.56       25.36      6.46 o 
   6   3  11       51.13       56.66     12.26 o 
   7   3  11       13.84       13.53      4.84 o 
 -13   4  11        8.55       12.26      3.03 o 
 -12   4  11        0.00        2.87      2.13 o 
 -11   4  11        0.32        2.36      1.45 o 
 -10   4  11       38.29       24.69      4.88 o 
  -9   4  11       31.53       38.73      5.37 o 
  -8   4  11       76.71       63.80      9.09 o 
  -7   4  11       64.15       59.70      8.35 o 
  -6   4  11       10.37       11.43      2.21 o 
  -5   4  11        0.47        1.55      1.14 o 
  -4   4  11       30.24       28.44      4.39 o 
  -3   4  11       52.59       50.23      7.05 o 
  -2   4  11      248.94      272.73      5.54 o 
  -1   4  11       65.23       69.14      5.28 o 
   0   4  11      365.83      372.36     11.17 o 
   1   4  11       38.86       36.76      6.17 o 
   2   4  11       77.55      109.61     13.84 o 
   3   4  11       31.25       24.38      4.94 o 
   4   4  11       12.39       11.01      3.93 o 
   5   4  11       20.08       14.02      4.84 o 
   6   4  11        2.12        2.15      2.29 o 
 -12   5  11        1.47        0.63      2.66 o 
 -11   5  11        4.27        7.12      2.60 o 
 -10   5  11        0.98        0.57      1.99 o 
  -9   5  11        0.00        2.89      1.25 o 
  -8   5  11        0.81        3.64      1.43 o 
  -7   5  11       15.79       16.08      3.21 o 
  -6   5  11       13.71        7.66      2.70 o 
  -5   5  11      126.36      117.10      5.25 o 
  -4   5  11       15.80       16.68      2.77 o 
  -3   5  11        1.74        1.32      1.96 o 
  -2   5  11       50.73       46.17      6.02 o 
  -1   5  11        6.83        5.12      2.47 o 
   0   5  11        0.00        2.96      1.28 o 
   1   5  11       34.29       30.22      5.11 o 
   2   5  11        8.73        6.99      1.97 o 
   3   5  11       48.88       59.78      9.56 o 
   4   5  11        3.14        2.94      2.24 o 
   5   5  11        2.62        5.23      2.38 o 
  -9   6  11        0.83       -1.62      3.07 o 
  -8   6  11        1.07        3.83      3.11 o 
  -7   6  11        1.98        1.55      1.81 o 
  -6   6  11        0.29        2.47      1.75 o 
  -5   6  11        0.04        2.94      1.43 o 
  -4   6  11        0.47        4.82      1.83 o 
  -3   6  11       17.70       18.40      3.70 o 
  -2   6  11        4.31        5.44      1.84 o 
  -1   6  11        6.52        8.37      2.26 o 
   0   6  11        3.16        3.44      1.61 o 
   1   6  11        0.96        5.14      2.02 o 
   2   6  11       10.03       11.92      3.16 o 
 -14   0  12        0.08        1.00      2.59 o 
 -12   0  12       52.94       49.99     11.45 o 
 -10   0  12        6.59        7.49      3.86 o 
  -8   0  12        9.87        5.19      5.08 o 
  -6   0  12       24.74       24.74      3.26 o 
  -4   0  12      278.18      282.81      4.64 o 
  -2   0  12      858.35      865.90     11.07 o 
   0   0  12       27.88       23.14      3.98 o 
   2   0  12        1.70        2.01      1.91 o 
   4   0  12        5.69        5.45      1.90 o 
   6   0  12       60.94       60.40     13.42 o 
   8   0  12        1.92        8.15      7.48 o 
 -15   1  12        6.75        8.02      2.51 o 
 -14   1  12       14.27       11.79      3.09 o 
 -13   1  12        6.28       11.56      3.04 o 
 -12   1  12       15.64       10.12      2.83 o 
 -11   1  12        5.28        9.51      2.11 o 
 -10   1  12       15.18       10.25      1.55 o 
  -9   1  12        3.06        4.81      1.85 o 
  -8   1  12        5.23        5.03      1.87 o 
  -7   1  12      174.06      167.93      6.29 o 
  -6   1  12        6.17        4.22      1.41 o 
  -5   1  12       58.33       64.36      2.30 o 
  -4   1  12      166.17      147.90      4.44 o 
  -3   1  12       13.63       11.89      1.65 o 
  -2   1  12        8.14        7.57      1.48 o 
  -1   1  12        6.68        5.33      1.34 o 
   0   1  12        0.29        2.56      0.99 o 
   1   1  12       76.16       69.07      2.62 o 
   2   1  12       11.43       11.40      1.95 o 
   3   1  12        0.03        1.75      1.59 o 
   4   1  12        0.19        1.50      1.99 o 
   5   1  12       45.44       40.11     10.34 o 
   6   1  12        9.37        9.59      2.95 o 
   7   1  12        0.77        2.89      2.91 o 
   8   1  12        3.44        4.80      2.19 o 
 -15   2  12        2.38        4.30      2.27 o 
 -14   2  12        0.55        3.50      2.27 o 
 -13   2  12        1.40        4.15      1.89 o 
 -12   2  12       72.59       53.10     11.36 o 
 -11   2  12        0.04        2.17      1.77 o 
 -10   2  12        3.89        3.89      2.21 o 
  -9   2  12       15.90       17.55      2.95 o 
  -8   2  12       17.70       14.05      2.51 o 
  -7   2  12        4.88        7.43      1.91 o 
  -6   2  12        3.42        2.62      0.98 o 
  -5   2  12      266.72      284.29      7.56 o 
  -4   2  12       11.44       10.32      1.61 o 
  -3   2  12        2.33        1.63      1.01 o 
  -2   2  12       63.29       53.94      6.15 o 
  -1   2  12       32.39       34.39      3.10 o 
   0   2  12      300.87      272.72      5.19 o 
   1   2  12        4.08        5.86      1.43 o 
   2   2  12       35.33       40.12      5.80 o 
   3   2  12      248.65      300.21      8.41 o 
   4   2  12      118.85      136.72      7.75 o 
   5   2  12       11.01        7.76      2.99 o 
   6   2  12       33.15       28.88      6.46 o 
   7   2  12        7.79        6.07      3.06 o 
 -14   3  12        4.67        3.11      1.64 o 
 -13   3  12        2.21        6.64      2.27 o 
 -12   3  12        6.60        4.17      1.62 o 
 -11   3  12       12.81       10.11      2.63 o 
 -10   3  12      139.63      149.87      6.32 o 
  -9   3  12        0.19        1.30      1.41 o 
  -8   3  12       25.63       22.86      4.71 o 
  -7   3  12        0.00        2.60      1.85 o 
  -6   3  12       41.70       35.19      3.49 o 
  -5   3  12      116.16      104.93      4.28 o 
  -4   3  12       16.54       16.31      2.31 o 
  -3   3  12      181.69      179.58      4.23 o 
  -2   3  12      394.47      396.95      7.91 o 
  -1   3  12       17.36       15.54      2.97 o 
   0   3  12      345.15      348.54      7.24 o 
   1   3  12        0.86        1.84      1.24 o 
   2   3  12       14.25       13.39      3.40 o 
   3   3  12       30.15       23.42      3.92 o 
   4   3  12        0.56        4.26      2.23 o 
   5   3  12        5.46        6.55      2.86 o 
   6   3  12        7.97        8.60      2.82 o 
   7   3  12       20.04       20.55      6.21 o 
 -13   4  12        7.80        9.21      3.11 o 
 -12   4  12        8.76        5.98      1.72 o 
 -11   4  12       21.85       18.92      4.38 o 
 -10   4  12        4.30        6.22      1.91 o 
  -9   4  12        9.49        7.95      2.16 o 
  -8   4  12       47.60       27.39      4.72 o 
  -7   4  12        7.21        4.95      1.78 o 
  -6   4  12        0.23        1.38      1.48 o 
  -5   4  12       22.29       28.25      4.73 o 
  -4   4  12        5.28        5.58      1.92 o 
  -3   4  12        4.11        7.17      1.88 o 
  -2   4  12      491.16      531.60     11.24 o 
  -1   4  12        6.47        7.92      2.27 o 
   0   4  12       93.21       95.79      5.51 o 
   1   4  12        2.16        3.65      2.10 o 
   2   4  12       54.76       43.58      8.83 o 
   3   4  12       18.66       18.11      5.68 o 
   4   4  12        0.07        6.60      3.14 o 
   5   4  12        0.01        2.64      2.37 o 
 -11   5  12        0.01        1.62      2.08 o 
 -10   5  12        4.49        9.01      2.54 o 
  -9   5  12        6.23        6.58      2.03 o 
  -8   5  12        0.06        4.35      1.46 o 
  -7   5  12       18.26       16.94      3.26 o 
  -6   5  12        8.64       13.19      2.73 o 
  -5   5  12        1.21        2.23      1.57 o 
  -4   5  12       72.70       93.77      7.28 o 
  -3   5  12      106.98      102.18      4.55 o 
  -2   5  12        0.02        1.95      1.15 o 
  -1   5  12       10.90        8.45      1.66 o 
   0   5  12       16.81       15.12      3.24 o 
   1   5  12        4.18        4.17      2.40 o 
   2   5  12        9.22       12.76      3.17 o 
   3   5  12        3.00        3.63      3.48 o 
   4   5  12        0.69        6.19      2.85 o 
  -8   6  12        2.34        5.63      3.13 o 
  -7   6  12        9.96        8.66      2.05 o 
  -6   6  12        2.48        5.01      2.12 o 
  -5   6  12       12.45       10.20      3.39 o 
  -4   6  12        1.24        4.03      1.55 o 
  -3   6  12        2.90        3.36      1.78 o 
  -2   6  12        1.97        3.78      1.51 o 
  -1   6  12        0.01        2.81      1.89 o 
   0   6  12        2.45        2.52      1.88 o 
   1   6  12        0.33        3.26      2.61 o 
 -14   0  13        0.49        4.10      4.19 o 
 -12   0  13        0.88       -2.29      3.62 o 
 -10   0  13       54.32       48.25     10.93 o 
  -8   0  13      411.53      420.64     13.28 o 
  -6   0  13        0.07        0.31      0.87 o 
  -4   0  13      140.42      134.98      5.92 o 
  -2   0  13       91.28       72.10      3.53 o 
   0   0  13       23.83       26.01      4.50 o 
   2   0  13      263.52      304.96      9.79 o 
   4   0  13        3.01        3.02      1.62 o 
   6   0  13       37.99       31.51      9.29 o 
 -15   1  13        0.89        1.57      2.05 o 
 -14   1  13        0.58        1.06      2.24 o 
 -13   1  13        1.29        3.22      1.78 o 
 -12   1  13        0.33        4.56      1.72 o 
 -11   1  13        3.21        5.04      1.71 o 
 -10   1  13        1.99        3.87      2.90 o 
  -9   1  13       60.97       60.96     11.23 o 
  -8   1  13        3.86        4.20      1.87 o 
  -7   1  13        5.83        6.94      1.75 o 
  -6   1  13      410.99      429.12      7.80 o 
  -5   1  13       21.38       19.78      2.68 o 
  -4   1  13      216.01      220.39      6.69 o 
  -3   1  13       65.46       67.86      5.02 o 
  -2   1  13        1.84        1.98      1.15 o 
  -1   1  13      129.69      139.79      3.50 o 
   0   1  13      224.33      230.59      8.60 o 
   1   1  13        3.88        3.96      1.16 o 
   2   1  13        1.50        3.84      1.77 o 
   3   1  13      143.56      144.76      8.72 o 
   4   1  13       23.26       24.33      6.50 o 
   5   1  13       20.77       20.41      4.58 o 
   6   1  13       22.81       23.13      9.02 o 
   7   1  13        1.84        2.63      2.26 o 
 -14   2  13        3.90        4.87      2.34 o 
 -13   2  13        0.57        3.15      1.79 o 
 -12   2  13       12.78       13.03      3.45 o 
 -11   2  13        1.87        4.11      2.29 o 
 -10   2  13       99.70      104.01      3.65 o 
  -9   2  13        0.14        3.11      1.98 o 
  -8   2  13        1.06       -0.50      1.70 o 
  -7   2  13       22.63       20.46      2.67 o 
  -6   2  13      441.63      444.71     22.68 o 
  -5   2  13        0.01        1.52      1.06 o 
  -4   2  13      573.85      634.31     12.69 o 
  -3   2  13       27.94       23.52      3.52 o 
  -2   2  13       23.16       16.21      2.58 o 
  -1   2  13        0.65        3.68      1.30 o 
   0   2  13       56.91       54.68      4.47 o 
   1   2  13       30.35       22.99      3.94 o 
   2   2  13       20.19       14.71      3.61 o 
   3   2  13       30.84       30.80      6.07 o 
   4   2  13       62.86       48.45     12.39 o 
   5   2  13       17.73       14.60      3.67 o 
   6   2  13        0.25        3.63      3.09 o 
 -14   3  13        8.83        8.91      2.45 o 
 -13   3  13        8.83        4.97      2.35 o 
 -12   3  13        1.11        0.42      2.23 o 
 -11   3  13        6.21        6.93      2.19 o 
 -10   3  13       43.51       42.24      7.54 o 
  -9   3  13        6.62        9.49      2.25 o 
  -8   3  13       68.13       63.68      9.54 o 
  -7   3  13       38.43       37.76      5.68 o 
  -6   3  13      124.40      117.22      4.80 o 
  -5   3  13       68.84       59.26      3.33 o 
  -4   3  13      174.02      153.79      4.74 o 
  -3   3  13       33.84       30.78      3.97 o 
  -2   3  13      186.22      190.87      5.14 o 
  -1   3  13        2.02        5.97      1.53 o 
   0   3  13       42.84       41.05      6.06 o 
   1   3  13       19.94       22.51      4.84 o 
   2   3  13       60.92       60.82     12.08 o 
   3   3  13       25.44       19.11      5.75 o 
   4   3  13       16.22       17.44      5.29 o 
   5   3  13        8.56        8.71      3.84 o 
   6   3  13       12.56        9.08      3.27 o 
 -12   4  13       37.90       31.26      8.38 o 
 -11   4  13        3.04        4.56      2.09 o 
 -10   4  13        5.60        4.91      2.11 o 
  -9   4  13        1.79        1.70      1.45 o 
  -8   4  13       30.18       28.15      4.38 o 
  -7   4  13        1.30        0.95      1.22 o 
  -6   4  13        2.65        2.03      1.67 o 
  -5   4  13       62.54       80.39      6.34 o 
  -4   4  13       40.30       35.40      5.65 o 
  -3   4  13       37.68       36.29      5.30 o 
  -2   4  13       30.86       28.47      4.67 o 
  -1   4  13        0.66        4.26      1.11 o 
   0   4  13      117.98      122.48      6.52 o 
   1   4  13        1.08        2.42      1.95 o 
   2   4  13        0.51        3.67      2.03 o 
   3   4  13        3.47        4.87      2.76 o 
   4   4  13        1.27        4.53      2.33 o 
 -10   5  13        0.81        2.88      1.49 o 
  -9   5  13        2.45        3.70      1.29 o 
  -8   5  13        2.55        5.30      2.42 o 
  -7   5  13        1.92        2.52      2.22 o 
  -6   5  13       65.64       69.41     12.99 o 
  -5   5  13       88.70      100.53      8.21 o 
  -4   5  13       14.02       14.60      3.09 o 
  -3   5  13        0.17        2.20      1.51 o 
  -2   5  13        2.65        2.90      1.38 o 
  -1   5  13       18.20       11.70      3.06 o 
   0   5  13        3.23        5.23      1.77 o 
   1   5  13        6.32        5.26      1.84 o 
   2   5  13        2.06        4.32      2.08 o 
  -7   6  13       24.01       18.64      6.16 o 
  -6   6  13        8.49        9.83      3.59 o 
  -5   6  13        0.69        0.81      2.46 o 
  -4   6  13        0.03        1.08      1.69 o 
  -3   6  13        7.90        9.13      2.45 o 
  -2   6  13        0.35        1.65      1.75 o 
  -1   6  13        4.65        2.89      2.14 o 
 -14   0  14       12.67       15.92      4.70 o 
 -12   0  14       50.41       42.27     10.39 o 
 -10   0  14      146.98      147.63      5.92 o 
  -8   0  14       59.47       50.50     10.97 o 
  -6   0  14        2.83        1.86      1.58 o 
  -4   0  14       97.34      107.85      8.26 o 
  -2   0  14       21.16       12.07      3.48 o 
   0   0  14       77.28       84.98      5.48 o 
   2   0  14       80.41       54.43     13.23 o 
   4   0  14        1.39       -1.37      2.88 o 
   6   0  14        0.97        3.00      4.46 o 
 -14   1  14        0.40        4.27      2.12 o 
 -13   1  14        3.86        3.62      2.30 o 
 -12   1  14       13.23       12.16      3.52 o 
 -11   1  14        0.13        1.61      2.31 o 
 -10   1  14      151.43      163.83      5.02 o 
  -9   1  14       18.98       17.04      3.32 o 
  -8   1  14       46.43       49.29      6.97 o 
  -7   1  14      793.32      806.08     16.64 o 
  -6   1  14        1.74        2.24      1.33 o 
  -5   1  14       11.15       12.52      2.20 o 
  -4   1  14      127.33      121.89      4.98 o 
  -3   1  14        3.57        3.44      1.23 o 
  -2   1  14       35.39       26.22      3.02 o 
  -1   1  14      279.76      325.19      5.06 o 
   0   1  14      116.46       95.10      4.33 o 
   1   1  14       71.50       75.20      8.95 o 
   2   1  14       75.20       52.92     10.26 o 
   3   1  14       46.43       39.88      9.29 o 
   4   1  14        0.84        3.77      2.00 o 
   5   1  14        0.49        3.04      1.89 o 
   6   1  14        9.58        9.25      3.85 o 
 -14   2  14       15.62       15.39      4.89 o 
 -13   2  14        2.34        3.14      1.75 o 
 -12   2  14        2.24        3.81      3.26 o 
 -11   2  14        2.11        4.93      2.32 o 
 -10   2  14       42.46       35.08      7.45 o 
  -9   2  14       41.96       30.22      4.56 o 
  -8   2  14      177.21      196.53      6.16 o 
  -7   2  14       14.59       18.01      3.61 o 
  -6   2  14      142.01      133.06      4.03 o 
  -5   2  14      174.72      175.91      3.47 o 
  -4   2  14      127.01      140.13      4.05 o 
  -3   2  14        0.04        2.96      1.11 o 
  -2   2  14       91.69       93.62      3.04 o 
  -1   2  14        1.89        3.17      1.29 o 
   0   2  14       40.47       40.54      4.53 o 
   1   2  14       75.43       98.95      6.22 o 
   2   2  14        3.75        6.55      2.74 o 
   3   2  14        2.47        2.80      2.21 o 
   4   2  14        8.76       12.54      4.18 o 
   5   2  14        1.24        2.41      2.56 o 
 -13   3  14       14.20       12.07      3.15 o 
 -12   3  14        0.45       -0.33      2.64 o 
 -11   3  14        7.73        5.57      2.50 o 
 -10   3  14       11.39       10.30      2.97 o 
  -9   3  14       70.05       78.12     14.46 o 
  -8   3  14        1.45        5.56      1.51 o 
  -7   3  14        5.35        6.06      2.00 o 
  -6   3  14       17.02       17.39      3.56 o 
  -5   3  14       32.72       31.00      5.13 o 
  -4   3  14      215.53      219.60      4.12 o 
  -3   3  14        1.23        2.66      1.34 o 
  -2   3  14       79.59       75.56      4.24 o 
  -1   3  14       13.06        9.05      2.06 o 
   0   3  14        2.83        5.12      1.64 o 
   1   3  14        0.26        2.11      2.49 o 
   2   3  14        5.51        6.59      3.30 o 
   3   3  14       12.14        9.58      3.72 o 
   4   3  14       12.28       13.85      2.95 o 
 -12   4  14       12.67       17.01      3.77 o 
 -11   4  14        5.11       11.20      3.42 o 
 -10   4  14        7.66        9.39      2.16 o 
  -9   4  14        3.85        4.85      1.34 o 
  -8   4  14        1.84        4.23      1.53 o 
  -7   4  14       54.87       70.07      5.49 o 
  -6   4  14        8.94        9.70      2.02 o 
  -5   4  14       74.83       86.99      9.35 o 
  -4   4  14        4.15        4.92      2.11 o 
  -3   4  14        8.35       10.13      2.05 o 
  -2   4  14       82.10       96.13      5.25 o 
  -1   4  14        0.89        4.05      1.21 o 
   0   4  14        0.92        1.96      1.06 o 
   1   4  14        2.19        6.01      1.97 o 
   2   4  14        3.07        7.33      2.19 o 
   3   4  14        0.33       -0.76      2.87 o 
 -10   5  14        1.39        3.17      1.42 o 
  -9   5  14        3.65        3.87      1.64 o 
  -8   5  14        0.20        2.21      1.70 o 
  -7   5  14       20.99       15.05      4.56 o 
  -6   5  14        0.92        1.95      1.73 o 
  -5   5  14        0.75        1.67      2.24 o 
  -4   5  14       41.50       37.86      8.27 o 
  -3   5  14       18.59       12.54      3.29 o 
  -2   5  14        5.62        8.11      2.09 o 
  -1   5  14        8.45       12.95      2.50 o 
   0   5  14        0.89        0.78      2.68 o 
   1   5  14        0.49        2.92      2.18 o 
 -14   0  15       45.74       33.90     15.40 o 
 -12   0  15        3.53        2.87      2.11 o 
 -10   0  15      379.80      447.75     39.41 o 
  -8   0  15      315.28      345.86     23.23 o 
  -6   0  15      126.49      119.92      5.05 o 
  -4   0  15      958.75     1091.38     31.47 o 
  -2   0  15      269.20      243.64     18.77 o 
   0   0  15      220.04      210.24     16.64 o 
   2   0  15       30.09       30.35      5.70 o 
   4   0  15        1.12        4.28      1.61 o 
 -14   1  15        0.31        0.72      2.25 o 
 -13   1  15        7.50       11.21      3.11 o 
 -12   1  15       46.28       35.26      6.31 o 
 -11   1  15       12.85       12.26      3.36 o 
 -10   1  15       67.73       60.02      9.70 o 
  -9   1  15       92.30      109.45      6.70 o 
  -8   1  15      140.83      136.49      7.60 o 
  -7   1  15        4.53        5.99      2.31 o 
  -6   1  15        8.84        8.72      2.25 o 
  -5   1  15      267.07      279.06      5.58 o 
  -4   1  15        9.02        4.84      1.31 o 
  -3   1  15        2.68        2.14      1.26 o 
  -2   1  15      137.66      135.19      4.39 o 
  -1   1  15        3.27        2.53      1.05 o 
   0   1  15        0.01        3.23      1.67 o 
   1   1  15        9.97        8.15      2.45 o 
   2   1  15       11.01       10.22      2.48 o 
   3   1  15        0.01        0.04      2.67 o 
   4   1  15        5.92        3.99      2.91 o 
   5   1  15        0.17        2.96      1.77 o 
 -13   2  15        0.14        1.49      1.89 o 
 -12   2  15        1.97        6.22      2.57 o 
 -11   2  15        5.23        5.38      2.23 o 
 -10   2  15       61.09       41.97      8.67 o 
  -9   2  15        7.25        8.58      3.33 o 
  -8   2  15      119.92      116.34      6.07 o 
  -7   2  15      131.93      139.27      6.49 o 
  -6   2  15       69.37       68.82      6.70 o 
  -5   2  15        5.55        5.80      1.58 o 
  -4   2  15       29.35       27.58      3.64 o 
  -3   2  15       34.05       29.46      4.80 o 
  -2   2  15        2.95        3.16      1.45 o 
  -1   2  15        0.09        0.41      1.54 o 
   0   2  15       75.87       90.27     12.99 o 
   1   2  15       20.01       22.08      4.73 o 
   2   2  15       24.94       20.42      5.67 o 
   3   2  15        0.00        3.81      2.10 o 
   4   2  15       27.32       14.40      6.37 o 
 -13   3  15        3.40        5.82      2.26 o 
 -12   3  15        5.96        4.25      1.54 o 
 -11   3  15        1.07        4.54      2.20 o 
 -10   3  15        9.68       15.31      3.29 o 
  -9   3  15        3.83        4.24      2.02 o 
  -8   3  15        9.20        6.81      1.98 o 
  -7   3  15        7.18        5.04      1.59 o 
  -6   3  15        9.85        9.53      2.16 o 
  -5   3  15        3.98        4.85      1.55 o 
  -4   3  15       25.63       25.67      3.69 o 
  -3   3  15        0.00        2.28      1.28 o 
  -2   3  15       43.03       36.72      4.93 o 
  -1   3  15        0.24        2.90      1.78 o 
   0   3  15        1.21        5.64      1.11 o 
   1   3  15        0.88        5.24      2.08 o 
   2   3  15        4.61        6.04      3.78 o 
   3   3  15        0.14        4.20      2.79 o 
 -11   4  15        0.13        3.39      2.06 o 
 -10   4  15        3.09        7.15      2.51 o 
  -9   4  15        1.65        4.90      1.27 o 
  -8   4  15        2.25        2.68      1.37 o 
  -7   4  15        2.84        5.12      1.69 o 
  -6   4  15       44.43       36.75      8.92 o 
  -5   4  15        1.86        5.86      2.00 o 
  -4   4  15        5.06        7.33      2.70 o 
  -3   4  15        1.61        2.67      1.05 o 
  -2   4  15        3.78        2.17      1.82 o 
  -1   4  15        0.48        2.75      1.23 o 
   0   4  15        0.00        1.68      1.23 o 
   1   4  15        0.30        1.09      2.88 o 
   2   4  15        0.03        0.85      2.65 o 
  -8   5  15       23.31       21.65      5.69 o 
  -7   5  15        1.21        2.26      2.15 o 
  -6   5  15        1.92        4.32      1.81 o 
  -5   5  15       20.91        9.23      5.33 o 
  -4   5  15        0.71        0.22      1.99 o 
  -3   5  15       13.53       10.74      2.15 o 
  -2   5  15        1.27        4.06      2.05 o 
  -1   5  15        4.95        4.86      1.43 o 
 -14   0  16        9.49       11.93      4.08 o 
 -12   0  16      127.62      144.62     11.59 o 
 -10   0  16      105.35      130.94     12.99 o 
  -8   0  16       85.38       91.36      7.90 o 
  -6   0  16       14.75       11.75      3.95 o 
  -4   0  16        1.05        0.86      2.36 o 
  -2   0  16      347.75      330.17     10.13 o 
   0   0  16        8.45        9.23      3.11 o 
   2   0  16        2.79        3.15      1.94 o 
   4   0  16       15.35       10.06      6.50 o 
 -13   1  16       10.46        5.00      2.53 o 
 -12   1  16       69.74       64.07     13.53 o 
 -11   1  16        1.72        1.81      2.21 o 
 -10   1  16       89.45      104.08     10.97 o 
  -9   1  16        4.10        5.54      3.01 o 
  -8   1  16        0.01        1.36      2.30 o 
  -7   1  16      234.15      256.50      7.72 o 
  -6   1  16       25.68       23.49      3.96 o 
  -5   1  16       15.41       11.24      1.86 o 
  -4   1  16       14.06       13.56      2.47 o 
  -3   1  16      255.01      287.01      9.83 o 
  -2   1  16        2.08        3.45      0.99 o 
  -1   1  16        5.20        6.02      1.42 o 
   0   1  16       50.64       33.94      5.18 o 
   1   1  16       15.70       12.29      3.12 o 
   2   1  16        1.80        5.02      2.23 o 
   3   1  16        0.25        3.01      2.36 o 
   4   1  16        2.41        2.45      2.16 o 
 -13   2  16        4.73        4.39      2.97 o 
 -12   2  16        0.15        2.91      2.09 o 
 -11   2  16        8.63        9.69      3.10 o 
 -10   2  16        0.08        4.77      1.83 o 
  -9   2  16       17.35       13.32      2.45 o 
  -8   2  16       29.98       30.69      4.93 o 
  -7   2  16       21.92       20.36      3.79 o 
  -6   2  16        6.24        7.04      1.70 o 
  -5   2  16      125.49      127.04      6.00 o 
  -4   2  16        6.39        9.62      2.45 o 
  -3   2  16        0.00        1.65      1.13 o 
  -2   2  16        1.38        4.32      1.44 o 
  -1   2  16        2.44        3.45      1.79 o 
   0   2  16       23.46       17.12      4.96 o 
   1   2  16        4.81        7.27      3.38 o 
   2   2  16        0.82        3.10      2.98 o 
   3   2  16        2.28        2.85      2.12 o 
 -12   3  16        6.21        7.05      2.23 o 
 -11   3  16       12.54       10.35      3.08 o 
 -10   3  16        0.08        4.10      2.21 o 
  -9   3  16       15.34       13.42      3.40 o 
  -8   3  16        6.21        5.24      2.75 o 
  -7   3  16        0.63        0.56      1.46 o 
  -6   3  16       18.06       11.82      2.19 o 
  -5   3  16        2.88        4.74      1.61 o 
  -4   3  16        5.14        3.97      1.43 o 
  -3   3  16        0.74        3.40      1.83 o 
  -2   3  16        3.13        2.10      2.06 o 
  -1   3  16        2.41        3.15      2.22 o 
   0   3  16       23.33       24.84      5.41 o 
   1   3  16        1.28        1.05      2.45 o 
   2   3  16        0.65        4.48      2.99 o 
 -10   4  16        0.47        4.94      2.18 o 
  -9   4  16        9.07        7.77      3.10 o 
  -8   4  16        0.36        5.10      1.91 o 
  -7   4  16        7.99        7.65      2.80 o 
  -6   4  16        1.61        4.23      2.04 o 
  -5   4  16        5.46        6.88      2.37 o 
  -4   4  16        4.03        7.40      3.19 o 
  -3   4  16        8.18        9.29      2.32 o 
  -2   4  16        2.28        4.21      1.63 o 
  -1   4  16        6.77        9.82      2.78 o 
   0   4  16        3.83        6.05      2.25 o 
 -12   0  17      116.38      151.27     35.62 o 
 -10   0  17       13.97       12.54      5.33 o 
  -8   0  17        3.60        3.26      3.24 o 
  -6   0  17       68.06       66.49     17.05 o 
  -4   0  17        0.26        2.15      2.23 o 
  -2   0  17       39.01       37.61     10.41 o 
   0   0  17       24.66       15.91      9.69 o 
   2   0  17        0.88        3.21      3.18 o 
 -13   1  17       31.12       29.83      6.34 o 
 -12   1  17        5.68        4.65      1.66 o 
 -11   1  17        2.62        2.60      2.13 o 
 -10   1  17       38.10       29.17      5.95 o 
  -9   1  17        0.19        1.85      1.93 o 
  -8   1  17        4.00        4.80      1.92 o 
  -7   1  17       15.27       11.88      2.45 o 
  -6   1  17       28.20       21.57      4.24 o 
  -5   1  17       65.49       54.43      3.77 o 
  -4   1  17       19.89       17.17      3.53 o 
  -3   1  17       41.38       24.05      4.66 o 
  -2   1  17        1.37        5.55      1.38 o 
  -1   1  17        0.96        1.69      1.34 o 
   0   1  17        5.15        5.81      2.30 o 
   1   1  17        0.06        2.93      2.97 o 
   2   1  17        6.45        4.13      2.54 o 
 -12   2  17        0.71        3.72      1.94 o 
 -11   2  17        0.20       -1.39      2.09 o 
 -10   2  17       12.43       11.06      3.90 o 
  -9   2  17        2.06        3.79      2.14 o 
  -8   2  17        1.30        3.40      1.79 o 
  -7   2  17       19.42       15.09      3.10 o 
  -6   2  17       60.22       66.66      7.93 o 
  -5   2  17        1.12        3.83      1.91 o 
  -4   2  17       44.00       32.97      5.48 o 
  -3   2  17        0.00        2.03      1.05 o 
  -2   2  17        4.19        5.99      1.37 o 
  -1   2  17        0.01        2.81      1.56 o 
   0   2  17        2.63        1.53      2.01 o 
   1   2  17        1.75        3.87      2.06 o 
 -11   3  17        1.51        5.49      2.61 o 
 -10   3  17        0.24        2.02      2.48 o 
  -9   3  17        0.12       -1.68      2.81 o 
  -8   3  17        2.32        2.94      1.92 o 
  -7   3  17       19.36       13.22      4.00 o 
  -6   3  17        0.81        0.90      1.44 o 
  -5   3  17        0.11        4.41      2.48 o 
  -4   3  17        8.58        9.42      2.43 o 
  -3   3  17       29.70       25.52      4.52 o 
  -2   3  17        2.01        5.61      1.58 o 
  -1   3  17        1.96        2.40      1.75 o 
   0   3  17        4.51        1.01      3.16 o 
  -8   4  17        0.44        5.24      1.62 o 
  -7   4  17        3.52        4.82      2.36 o 
  -6   4  17        2.68        3.96      2.98 o 
  -5   4  17       16.71       11.65      3.47 o 
  -4   4  17        2.57        4.97      2.28 o 
  -3   4  17        5.20        7.20      2.21 o 
  -2   4  17        1.04        3.21      2.25 o 
 -12   0  18       39.40       25.17      8.98 o 
 -10   0  18       69.66       89.24     21.36 o 
  -8   0  18        0.05        3.56      3.33 o 
  -6   0  18       31.14       35.12     10.68 o 
  -4   0  18        5.72        5.80      2.04 o 
  -2   0  18        0.35        6.87      2.68 o 
   0   0  18        0.41       -0.54      2.11 o 
 -12   1  18       43.99       38.47      9.19 o 
 -11   1  18        0.49        3.65      2.84 o 
 -10   1  18        4.91        7.19      2.10 o 
  -9   1  18       21.29       15.52      3.90 o 
  -8   1  18        0.39        5.84      2.77 o 
  -7   1  18       12.08       13.79      3.68 o 
  -6   1  18        1.15        1.74      1.18 o 
  -5   1  18        0.26        1.55      1.71 o 
  -4   1  18        0.64        0.19      1.29 o 
  -3   1  18        6.87        7.52      1.22 o 
  -2   1  18        1.53        2.96      1.34 o 
  -1   1  18        3.49        6.18      2.09 o 
   0   1  18        2.38        3.62      2.11 o 
 -11   2  18        0.00        4.66      1.94 o 
 -10   2  18       22.88       16.19      5.29 o 
  -9   2  18       29.89       21.99      5.59 o 
  -8   2  18        4.41        3.56      1.61 o 
  -7   2  18       23.38       21.05      4.72 o 
  -6   2  18       16.79       14.01      3.79 o 
  -5   2  18        3.65        6.85      2.62 o 
  -4   2  18        4.16        5.26      1.41 o 
  -3   2  18        1.78        2.71      1.08 o 
  -2   2  18        0.29        2.18      1.25 o 
  -1   2  18        4.23        6.42      3.00 o 
   0   2  18        0.25        3.14      2.77 o 
  -9   3  18        3.00        4.29      2.83 o 
  -8   3  18        3.15        5.94      1.95 o 
  -7   3  18       14.33        7.91      3.18 o 
  -6   3  18        1.67        4.58      1.68 o 
  -5   3  18       19.02       23.25      6.67 o 
  -4   3  18        6.43        8.67      2.54 o 
  -3   3  18        3.70        5.85      1.72 o 
  -2   3  18        1.51        1.87      1.31 o 
 -10   0  19        1.00        3.98      4.11 o 
  -8   0  19        5.11       12.14      3.38 o 
  -6   0  19        5.34        4.02      2.05 o 
  -4   0  19        2.33        1.88      2.14 o 
  -2   0  19        2.70        3.75      3.30 o 
 -10   1  19       12.08       11.25      3.37 o 
  -9   1  19        0.47        4.01      2.02 o 
  -8   1  19        0.32        4.39      1.90 o 
  -7   1  19        0.31        1.37      1.96 o 
  -6   1  19        4.02        2.40      1.79 o 
  -5   1  19        1.81        4.86      1.49 o 
  -4   1  19       10.32       10.55      2.48 o 
  -3   1  19        0.90        0.70      1.08 o 
  -2   1  19        4.73        6.64      2.78 o 
  -9   2  19        1.97        3.35      2.32 o 
  -8   2  19        0.02        1.47      2.57 o 
  -7   2  19       25.99       26.64      6.13 o 
  -6   2  19        4.70        5.08      1.89 o 
  -5   2  19        2.78        4.59      2.05 o 
  -4   2  19       14.76       20.49      3.84 o 
  -3   2  19       15.19       19.97      3.32 o 
  -6   0  20        4.65        9.61      4.33 o 
                                                 
